# Supplementary material for: Tris[2,4-dichloro-6-(ethyl­imino­meth­yl)phenolato-κ2 N,O]cobalt(III)
Source: Acta Crystallogr Sect E Struct Rep Online. 2012 Jul 10;68(Pt 8):m1047. doi: 10.1107/S160053681203067X (PMC3414116; doi:10.1107/S160053681203067X)
Supplement: Supplementary file 1 [file e-68-m1047-sup1.cif]

##############################################################################
#                                                                            #
# This CIF contains the data in a paper accepted for publication in          #
# Acta Crystallographica Section E. It conforms to the requirements of       #
# Notes for Authors for Acta Crystallographica Section E, and has been       #
# peer reviewed under the auspices of the IUCr Commission on Journals.       #
#                                                                            #
# Full details of the Crystallographic Information File format               #
# are given in the paper "The Crystallographic Information File (CIF):       #
# a New Standard Archive File for Crystallography" by S. R. Hall, F. H.      #
# Allen and I. D. Brown [Acta Cryst. (1991), A47, 655-685].                  #
#                                                                            #
# The current version of the core CIF dictionary is obtainable from          #
# ftp://ftp.iucr.org/pub/cif_core.dic.                                       #
#                                                                            #
# Software is freely available for graphical display of the structure(s)     #
# in this CIF. For information consult the CIF software page                 #
# http://www.iucr.org/resources/cif/software.                                #
#                                                                            #
# This file may be used for bona fide research purposes within the           #
# scientific community so long as proper attribution is given to the journal # 
# article from which it was obtained.                                        #
#                                                                            #
##############################################################################
data_I
_audit_creation_method     SHELXL-97
_chemical_name_systematic
;
Tris[2,4-dichloro-6-(ethyliminomethyl)phenolato-
\k^2^<i>N</i>,<i>O</i>]cobalt(III)
;
_chemical_name_common     ?
_chemical_formula_moiety     'C27 H24 Cl6 Co N3 O3'
_chemical_formula_sum     'C27 H24 Cl6 Co N3 O3'
_chemical_formula_iupac     '[Co (C9 H8 Cl2 N1 O1)3]'
_chemical_formula_weight     710.12
_chemical_melting_point     ?
_symmetry_cell_setting     monoclinic
_symmetry_space_group_name_H-M     'P 21/n'
_symmetry_space_group_name_Hall     '-P 2yn'
loop_
    _symmetry_equiv_pos_as_xyz
    'x, y, z'
    '-x+1/2, y+1/2, -z+1/2'
    '-x, -y, -z'
    'x-1/2, -y-1/2, z-1/2'
_cell_length_a     13.7293(12)
_cell_length_b     45.892(4)
_cell_length_c     14.8108(13)
_cell_angle_alpha     90.00
_cell_angle_beta     92.8280(10)
_cell_angle_gamma     90.00
_cell_volume     9320.4(14)
_cell_formula_units_Z     12
_cell_measurement_reflns_used     21227
_cell_measurement_theta_min     1.45
_cell_measurement_theta_max     27.29
_cell_measurement_temperature     296(2)
_exptl_crystal_description     needle
_exptl_crystal_colour     red
_exptl_crystal_size_max     0.38
_exptl_crystal_size_mid     0.16
_exptl_crystal_size_min     0.12
_exptl_crystal_density_diffrn     1.518
_exptl_crystal_density_meas     ?
_exptl_crystal_density_method     'not measured'
_exptl_crystal_F_000     4320
_exptl_absorpt_coefficient_mu     1.102
_exptl_absorpt_correction_type     multi-scan
_exptl_absorpt_process_details     '(SADABS; Bruker, 2004)'
_exptl_absorpt_correction_T_min     0.806
_exptl_absorpt_correction_T_max     0.879
_exptl_special_details     ?
_diffrn_ambient_temperature     296(2)
_diffrn_radiation_type     MoK\a
_diffrn_radiation_wavelength     0.71073
_diffrn_radiation_source     'fine-focus sealed tube'
_diffrn_radiation_monochromator     graphite
_diffrn_measurement_device_type     'Bruker SMART CCD'
_diffrn_measurement_method     '\f and \w scans'
_diffrn_detector_area_resol_mean     ?
_diffrn_reflns_number     57477
_diffrn_reflns_av_R_equivalents     0.0361
_diffrn_reflns_av_sigmaI/netI     0.0530
_diffrn_reflns_theta_min     1.45
_diffrn_reflns_theta_max     27.49
_diffrn_reflns_theta_full     27.49
_diffrn_measured_fraction_theta_max     0.992
_diffrn_measured_fraction_theta_full     0.992
_diffrn_reflns_limit_h_min     -17
_diffrn_reflns_limit_h_max     16
_diffrn_reflns_limit_k_min     -59
_diffrn_reflns_limit_k_max     44
_diffrn_reflns_limit_l_min     -19
_diffrn_reflns_limit_l_max     17
_diffrn_standards_number     ?
_diffrn_standards_interval_count     ?
_diffrn_standards_interval_time     ?
_diffrn_standards_decay_%     ?
_refine_special_details
;
Refinement of <i>F</i>^2^ against ALL reflections. The weighted <i>R</i>-factor
<i>wR</i> and goodness of fit <i>S</i> are based on <i>F</i>^2^, conventional
<i>R</i>-factors <i>R</i> are based on <i>F</i>, with <i>F</i> set to zero for
negative <i>F</i>^2^. The threshold expression of <i>F</i>^2^ >
\s(<i>F</i>^2^) is used only for calculating <i>R</i>-factors(gt) <i>etc</i>.
and is not relevant to the choice of reflections for refinement.
<i>R</i>-factors based on <i>F</i>^2^ are statistically about twice as large
as those based on <i>F</i>, and <i>R</i>- factors based on ALL data will be
even larger.
;
_reflns_number_total     21227
_reflns_number_gt     12089
_reflns_threshold_expression     I>2\s(I)
_refine_ls_structure_factor_coef     Fsqd
_refine_ls_matrix_type     full
_refine_ls_R_factor_all     0.1179
_refine_ls_R_factor_gt     0.0609
_refine_ls_wR_factor_gt     0.1432
_refine_ls_wR_factor_ref     0.1711
_refine_ls_goodness_of_fit_ref     1.010
_refine_ls_restrained_S_all     1.010
_refine_ls_number_reflns     21227
_refine_ls_number_parameters     1090
_refine_ls_number_restraints     0
_refine_ls_hydrogen_treatment     constr
_refine_ls_weighting_scheme     calc
_refine_ls_weighting_details
         'calc w=1/[\s^2^(Fo^2^)+(0.0702P)^2^+9.5182P] where P=(Fo^2^+2Fc^2^)/3'
_atom_sites_solution_hydrogens     geom
_atom_sites_solution_primary     direct
_atom_sites_solution_secondary     difmap
_refine_ls_shift/su_max     0.002
_refine_ls_shift/su_mean     0.000
_refine_diff_density_max     0.563
_refine_diff_density_min     -0.455
_refine_ls_extinction_method     none
_refine_ls_extinction_coef     ?
loop_
    _atom_type_symbol
    _atom_type_description
    _atom_type_scat_dispersion_real
    _atom_type_scat_dispersion_imag
    _atom_type_scat_source
    'C' 'C' 0.0033 0.0016
                         'International Tables Vol C Tables 4.2.6.8 and 6.1.1.4'
    'H' 'H' 0.0000 0.0000
                         'International Tables Vol C Tables 4.2.6.8 and 6.1.1.4'
    'N' 'N' 0.0061 0.0033
                         'International Tables Vol C Tables 4.2.6.8 and 6.1.1.4'
    'O' 'O' 0.0106 0.0060
                         'International Tables Vol C Tables 4.2.6.8 and 6.1.1.4'
    'Cl' 'Cl' 0.1484 0.1585
                         'International Tables Vol C Tables 4.2.6.8 and 6.1.1.4'
    'Co' 'Co' 0.3494 0.9721
                         'International Tables Vol C Tables 4.2.6.8 and 6.1.1.4'
_computing_data_collection     'SMART (Bruker, 2004)'
_computing_cell_refinement     'SAINT (Bruker, 2004)'
_computing_data_reduction     'SAINT (Bruker, 2004)'
_computing_structure_solution     'SHELXS97 (Sheldrick, 2008)'
_computing_structure_refinement     'SHELXL97 (Sheldrick, 2008)'
_computing_molecular_graphics     'SHELXTL (Sheldrick, 2008)'
_computing_publication_material     'SHELXTL (Sheldrick, 2008)'
loop_
    _atom_site_type_symbol
    _atom_site_label
    _atom_site_fract_x
    _atom_site_fract_y
    _atom_site_fract_z
    _atom_site_U_iso_or_equiv
    _atom_site_adp_type
    _atom_site_calc_flag
    _atom_site_refinement_flags
    _atom_site_occupancy
    _atom_site_symmetry_multiplicity
    _atom_site_disorder_assembly
    _atom_site_disorder_group
    C C1 0.9142(3) 0.21845(9) 0.8077(3) 0.0497(10) Uani d . 1 1 . .
    C C2 0.9884(3) 0.21668(10) 0.8766(3) 0.0607(12) Uani d . 1 1 . .
    C C3 1.0680(4) 0.23459(11) 0.8786(4) 0.0715(14) Uani d . 1 1 . .
    H H3 1.1167 0.2326 0.9241 0.086 Uiso calc R 1 1 . .
    C C4 1.0756(4) 0.25545(11) 0.8134(4) 0.0742(15) Uani d . 1 1 . .
    C C5 1.0036(3) 0.25982(10) 0.7491(4) 0.0665(13) Uani d . 1 1 . .
    H H5 1.0087 0.2748 0.7073 0.080 Uiso calc R 1 1 . .
    C C6 0.9210(3) 0.24161(9) 0.7455(3) 0.0507(10) Uani d . 1 1 . .
    C C7 0.8394(3) 0.24793(9) 0.6845(3) 0.0542(10) Uani d . 1 1 . .
    H H7 0.8371 0.2665 0.6592 0.065 Uiso calc R 1 1 . .
    C C8 0.6897(3) 0.24308(10) 0.6026(3) 0.0631(12) Uani d . 1 1 . .
    H H8A 0.6452 0.2276 0.5836 0.076 Uiso calc R 1 1 . .
    H H8B 0.7173 0.2510 0.5488 0.076 Uiso calc R 1 1 . .
    C C9 0.6336(4) 0.26642(11) 0.6468(4) 0.0766(15) Uani d . 1 1 . .
    H H9A 0.6021 0.2584 0.6977 0.115 Uiso calc R 1 1 . .
    H H9B 0.5853 0.2742 0.6043 0.115 Uiso calc R 1 1 . .
    H H9C 0.6772 0.2817 0.6669 0.115 Uiso calc R 1 1 . .
    C C10 0.8351(3) 0.13983(9) 0.7865(3) 0.0531(11) Uani d . 1 1 . .
    C C11 0.8320(4) 0.12193(9) 0.8646(3) 0.0603(12) Uani d . 1 1 . .
    C C12 0.9115(4) 0.10708(9) 0.8994(4) 0.0670(13) Uani d . 1 1 . .
    H H12 0.9066 0.0958 0.9511 0.080 Uiso calc R 1 1 . .
    C C13 0.9992(4) 0.10889(10) 0.8578(4) 0.0646(13) Uani d . 1 1 . .
    C C14 1.0071(4) 0.12578(10) 0.7828(3) 0.0634(12) Uani d . 1 1 . .
    H H14 1.0658 0.1265 0.7542 0.076 Uiso calc R 1 1 . .
    C C15 0.9271(3) 0.14217(9) 0.7484(3) 0.0521(10) Uani d . 1 1 . .
    C C16 0.9403(3) 0.15995(10) 0.6715(3) 0.0599(12) Uani d . 1 1 . .
    H H16 0.9966 0.1567 0.6406 0.072 Uiso calc R 1 1 . .
    C C17 0.9126(5) 0.19453(12) 0.5562(4) 0.0861(17) Uani d . 1 1 . .
    H H17A 0.8981 0.2152 0.5606 0.103 Uiso calc R 1 1 . .
    H H17B 0.9828 0.1926 0.5534 0.103 Uiso calc R 1 1 . .
    C C18 0.8678(5) 0.1837(2) 0.4719(5) 0.134(3) Uani d . 1 1 . .
    H H18A 0.8862 0.1637 0.4636 0.202 Uiso calc R 1 1 . .
    H H18B 0.8893 0.1951 0.4225 0.202 Uiso calc R 1 1 . .
    H H18C 0.7981 0.1850 0.4738 0.202 Uiso calc R 1 1 . .
    C C19 0.6101(3) 0.16329(9) 0.6041(3) 0.0567(11) Uani d . 1 1 . .
    C C20 0.5803(4) 0.14260(10) 0.5379(3) 0.0700(14) Uani d . 1 1 . .
    C C21 0.4917(5) 0.12901(12) 0.5376(5) 0.0893(18) Uani d . 1 1 . .
    H H21 0.4747 0.1154 0.4930 0.107 Uiso calc R 1 1 . .
    C C22 0.4274(4) 0.13550(15) 0.6036(5) 0.0953(19) Uani d . 1 1 . .
    C C23 0.4525(4) 0.15488(13) 0.6693(4) 0.0821(16) Uani d . 1 1 . .
    H H23 0.4085 0.1591 0.7132 0.099 Uiso calc R 1 1 . .
    C C24 0.5432(3) 0.16860(10) 0.6724(3) 0.0622(12) Uani d . 1 1 . .
    C C25 0.5664(3) 0.18833(10) 0.7454(3) 0.0608(12) Uani d . 1 1 . .
    H H25 0.5153 0.1936 0.7810 0.073 Uiso calc R 1 1 . .
    C C26 0.6562(4) 0.21848(10) 0.8489(3) 0.0637(12) Uani d . 1 1 . .
    H H26A 0.5951 0.2289 0.8540 0.076 Uiso calc R 1 1 . .
    H H26B 0.7073 0.2328 0.8424 0.076 Uiso calc R 1 1 . .
    C C27 0.6776(4) 0.20096(13) 0.9338(3) 0.0819(16) Uani d . 1 1 . .
    H H27A 0.6276 0.1866 0.9398 0.123 Uiso calc R 1 1 . .
    H H27B 0.6792 0.2137 0.9853 0.123 Uiso calc R 1 1 . .
    H H27C 0.7396 0.1915 0.9303 0.123 Uiso calc R 1 1 . .
    C C28 0.0809(3) 0.51848(9) 0.2276(3) 0.0485(10) Uani d . 1 1 . .
    C C29 0.0065(3) 0.53817(10) 0.1989(3) 0.0562(11) Uani d . 1 1 . .
    C C30 -0.0558(3) 0.55071(11) 0.2575(4) 0.0664(13) Uani d . 1 1 . .
    H H30 -0.1024 0.5641 0.2364 0.080 Uiso calc R 1 1 . .
    C C31 -0.0488(4) 0.54327(11) 0.3475(4) 0.0690(13) Uani d . 1 1 . .
    C C32 0.0182(3) 0.52351(10) 0.3780(3) 0.0617(12) Uani d . 1 1 . .
    H H32 0.0210 0.5183 0.4388 0.074 Uiso calc R 1 1 . .
    C C33 0.0830(3) 0.51079(9) 0.3200(3) 0.0509(10) Uani d . 1 1 . .
    C C34 0.1529(3) 0.48985(9) 0.3574(3) 0.0547(11) Uani d . 1 1 . .
    H H34 0.1453 0.4842 0.4169 0.066 Uiso calc R 1 1 . .
    C C35 0.2840(4) 0.45705(10) 0.3715(3) 0.0677(13) Uani d . 1 1 . .
    H H35A 0.3096 0.4426 0.3312 0.081 Uiso calc R 1 1 . .
    H H35B 0.2440 0.4470 0.4139 0.081 Uiso calc R 1 1 . .
    C C36 0.3675(4) 0.47211(13) 0.4226(4) 0.0908(18) Uani d . 1 1 . .
    H H36A 0.4058 0.4826 0.3810 0.136 Uiso calc R 1 1 . .
    H H36B 0.4076 0.4579 0.4540 0.136 Uiso calc R 1 1 . .
    H H36C 0.3421 0.4855 0.4655 0.136 Uiso calc R 1 1 . .
    C C37 0.4003(3) 0.53149(8) 0.2233(3) 0.0479(10) Uani d . 1 1 . .
    C C38 0.4670(3) 0.54566(9) 0.2850(3) 0.0575(11) Uani d . 1 1 . .
    C C39 0.5542(3) 0.55657(11) 0.2603(4) 0.0664(13) Uani d . 1 1 . .
    H H39 0.5960 0.5655 0.3032 0.080 Uiso calc R 1 1 . .
    C C40 0.5802(3) 0.55446(11) 0.1726(4) 0.0663(13) Uani d . 1 1 . .
    C C41 0.5194(3) 0.54094(10) 0.1090(3) 0.0590(11) Uani d . 1 1 . .
    H H41 0.5374 0.5396 0.0494 0.071 Uiso calc R 1 1 . .
    C C42 0.4308(3) 0.52934(9) 0.1337(3) 0.0528(10) Uani d . 1 1 . .
    C C43 0.3669(3) 0.51664(9) 0.0638(3) 0.0532(10) Uani d . 1 1 . .
    H H43 0.3817 0.5203 0.0043 0.064 Uiso calc R 1 1 . .
    C C44 0.2279(4) 0.49301(12) -0.0030(3) 0.0716(14) Uani d . 1 1 . .
    H H44A 0.2590 0.4774 -0.0348 0.086 Uiso calc R 1 1 . .
    H H44B 0.1677 0.4853 0.0190 0.086 Uiso calc R 1 1 . .
    C C45 0.2027(6) 0.51563(17) -0.0677(5) 0.131(3) Uani d . 1 1 . .
    H H45A 0.1975 0.5339 -0.0369 0.197 Uiso calc R 1 1 . .
    H H45B 0.1415 0.5111 -0.0985 0.197 Uiso calc R 1 1 . .
    H H45C 0.2525 0.5170 -0.1109 0.197 Uiso calc R 1 1 . .
    C C46 0.4197(3) 0.45143(9) 0.1672(3) 0.0512(10) Uani d . 1 1 . .
    C C47 0.5224(3) 0.44814(10) 0.1663(3) 0.0631(12) Uani d . 1 1 . .
    C C48 0.5638(4) 0.42690(11) 0.1153(4) 0.0728(14) Uani d . 1 1 . .
    H H48 0.6314 0.4254 0.1149 0.087 Uiso calc R 1 1 . .
    C C49 0.5060(4) 0.40779(11) 0.0649(4) 0.0679(13) Uani d . 1 1 . .
    C C50 0.4075(4) 0.40898(10) 0.0676(3) 0.0663(13) Uani d . 1 1 . .
    H H50 0.3692 0.3953 0.0359 0.080 Uiso calc R 1 1 . .
    C C51 0.3634(3) 0.43063(9) 0.1178(3) 0.0559(11) Uani d . 1 1 . .
    C C52 0.2587(3) 0.43080(10) 0.1211(3) 0.0573(11) Uani d . 1 1 . .
    H H52 0.2262 0.4144 0.0981 0.069 Uiso calc R 1 1 . .
    C C53 0.0992(3) 0.44455(11) 0.1522(4) 0.0697(13) Uani d . 1 1 . .
    H H53A 0.0637 0.4626 0.1595 0.084 Uiso calc R 1 1 . .
    H H53B 0.0785 0.4363 0.0941 0.084 Uiso calc R 1 1 . .
    C C54 0.0736(5) 0.42406(16) 0.2244(5) 0.114(2) Uani d . 1 1 . .
    H H54A 0.1097 0.4063 0.2186 0.171 Uiso calc R 1 1 . .
    H H54B 0.0050 0.4199 0.2191 0.171 Uiso calc R 1 1 . .
    H H54C 0.0896 0.4327 0.2823 0.171 Uiso calc R 1 1 . .
    C C55 0.8113(3) 0.31424(9) 0.5174(4) 0.0593(12) Uani d . 1 1 . .
    C C56 0.8568(4) 0.29457(10) 0.4594(4) 0.0708(14) Uani d . 1 1 . .
    C C57 0.8276(4) 0.29227(12) 0.3677(4) 0.0786(16) Uani d . 1 1 . .
    H H57 0.8583 0.2790 0.3313 0.094 Uiso calc R 1 1 . .
    C C58 0.7541(5) 0.30948(14) 0.3314(4) 0.0826(16) Uani d . 1 1 . .
    C C59 0.7063(4) 0.32798(12) 0.3856(4) 0.0756(14) Uani d . 1 1 . .
    H H59 0.6542 0.3389 0.3615 0.091 Uiso calc R 1 1 . .
    C C60 0.7346(4) 0.33068(10) 0.4770(3) 0.0637(12) Uani d . 1 1 . .
    C C61 0.6745(3) 0.34863(9) 0.5313(3) 0.0598(12) Uani d . 1 1 . .
    H H61 0.6145 0.3545 0.5053 0.072 Uiso calc R 1 1 . .
    C C62 0.6180(4) 0.37165(11) 0.6619(4) 0.0717(14) Uani d . 1 1 . .
    H H62A 0.6364 0.3708 0.7259 0.086 Uiso calc R 1 1 . .
    H H62B 0.6157 0.3920 0.6446 0.086 Uiso calc R 1 1 . .
    C C63 0.5189(4) 0.35949(17) 0.6485(5) 0.120(3) Uani d . 1 1 . .
    H H63A 0.4934 0.3641 0.5887 0.180 Uiso calc R 1 1 . .
    H H63B 0.4775 0.3677 0.6921 0.180 Uiso calc R 1 1 . .
    H H63C 0.5214 0.3387 0.6559 0.180 Uiso calc R 1 1 . .
    C C64 0.8613(3) 0.39335(10) 0.5342(3) 0.0593(12) Uani d . 1 1 . .
    C C65 0.8834(4) 0.39986(11) 0.4447(4) 0.0702(14) Uani d . 1 1 . .
    C C66 0.8610(4) 0.42587(12) 0.4045(4) 0.0728(14) Uani d . 1 1 . .
    H H66 0.8760 0.4292 0.3449 0.087 Uiso calc R 1 1 . .
    C C67 0.8154(4) 0.44733(11) 0.4536(4) 0.0684(13) Uani d . 1 1 . .
    C C68 0.7953(3) 0.44267(10) 0.5411(3) 0.0626(12) Uani d . 1 1 . .
    H H68 0.7662 0.4574 0.5737 0.075 Uiso calc R 1 1 . .
    C C69 0.8177(3) 0.41599(9) 0.5829(3) 0.0558(11) Uani d . 1 1 . .
    C C70 0.8075(4) 0.41329(10) 0.6794(3) 0.0636(12) Uani d . 1 1 . .
    H H70 0.7930 0.4302 0.7106 0.076 Uiso calc R 1 1 . .
    C C71 0.8172(5) 0.39182(11) 0.8255(4) 0.0868(18) Uani d . 1 1 . .
    H H71A 0.8845 0.3935 0.8478 0.104 Uiso calc R 1 1 . .
    H H71B 0.7927 0.3735 0.8480 0.104 Uiso calc R 1 1 . .
    C C72 0.7614(5) 0.41564(15) 0.8664(4) 0.098(2) Uani d . 1 1 . .
    H H72A 0.7870 0.4341 0.8484 0.148 Uiso calc R 1 1 . .
    H H72B 0.7669 0.4140 0.9311 0.148 Uiso calc R 1 1 . .
    H H72C 0.6940 0.4142 0.8463 0.148 Uiso calc R 1 1 . .
    C C73 0.7937(3) 0.31835(9) 0.8286(3) 0.0571(11) Uani d . 1 1 . .
    C C74 0.7299(4) 0.30417(11) 0.8882(4) 0.0681(13) Uani d . 1 1 . .
    C C75 0.7628(4) 0.28850(11) 0.9608(4) 0.0729(14) Uani d . 1 1 . .
    H H75 0.7187 0.2792 0.9968 0.088 Uiso calc R 1 1 . .
    C C76 0.8618(4) 0.28632(11) 0.9817(4) 0.0735(14) Uani d . 1 1 . .
    C C77 0.9266(4) 0.30007(10) 0.9292(4) 0.0689(13) Uani d . 1 1 . .
    H H77 0.9930 0.2990 0.9444 0.083 Uiso calc R 1 1 . .
    C C78 0.8939(3) 0.31586(10) 0.8522(3) 0.0605(12) Uani d . 1 1 . .
    C C79 0.9658(4) 0.33031(12) 0.8009(4) 0.0731(14) Uani d . 1 1 . .
    H H79 1.0302 0.3285 0.8226 0.088 Uiso calc R 1 1 . .
    C C80 1.0417(5) 0.3608(2) 0.6948(5) 0.118(3) Uani d . 1 1 . .
    H H80A 1.0238 0.3796 0.6687 0.141 Uiso calc R 1 1 . .
    H H80B 1.0895 0.3640 0.7443 0.141 Uiso calc R 1 1 . .
    C C81 1.0799(6) 0.34268(19) 0.6293(7) 0.144(3) Uani d . 1 1 . .
    H H81A 1.1042 0.3251 0.6574 0.217 Uiso calc R 1 1 . .
    H H81B 1.1322 0.3525 0.6012 0.217 Uiso calc R 1 1 . .
    H H81C 1.0297 0.3380 0.5843 0.217 Uiso calc R 1 1 . .
    Cl Cl1 0.97389(10) 0.19083(3) 0.96043(9) 0.0771(4) Uani d . 1 1 . .
    Cl Cl2 1.17926(11) 0.27773(4) 0.81744(15) 0.1178(7) Uani d . 1 1 . .
    Cl Cl3 0.72211(11) 0.11913(3) 0.91688(11) 0.0856(4) Uani d . 1 1 . .
    Cl Cl4 1.10024(12) 0.08948(3) 0.90073(12) 0.0970(5) Uani d . 1 1 . .
    Cl Cl5 0.66061(12) 0.13391(3) 0.45487(10) 0.0903(4) Uani d . 1 1 . .
    Cl Cl6 0.31476(17) 0.11843(7) 0.6022(2) 0.1816(12) Uani d . 1 1 . .
    Cl Cl7 -0.00402(10) 0.54739(3) 0.08487(9) 0.0776(4) Uani d . 1 1 . .
    Cl Cl8 -0.12587(14) 0.56038(4) 0.42125(13) 0.1113(6) Uani d . 1 1 . .
    Cl Cl9 0.43621(10) 0.54929(3) 0.39664(9) 0.0789(4) Uani d . 1 1 . .
    Cl Cl10 0.69115(11) 0.56965(4) 0.14323(12) 0.0998(5) Uani d . 1 1 . .
    Cl Cl11 0.59460(10) 0.47149(3) 0.23061(11) 0.0897(4) Uani d . 1 1 . .
    Cl Cl12 0.56047(13) 0.38168(3) -0.00201(13) 0.1067(6) Uani d . 1 1 . .
    Cl Cl13 0.95085(11) 0.27305(3) 0.50221(12) 0.0951(5) Uani d . 1 1 . .
    Cl Cl14 0.71771(16) 0.30583(5) 0.21810(12) 0.1239(7) Uani d . 1 1 . .
    Cl Cl15 0.94446(14) 0.37346(4) 0.38532(12) 0.1068(6) Uani d . 1 1 . .
    Cl Cl16 0.78918(13) 0.48081(3) 0.40164(11) 0.0949(5) Uani d . 1 1 . .
    Cl Cl17 0.60526(11) 0.30817(4) 0.86484(12) 0.0960(5) Uani d . 1 1 . .
    Cl Cl18 0.90338(14) 0.26587(4) 1.07422(11) 0.1053(5) Uani d . 1 1 . .
    Co Co1 0.76546(4) 0.190541(12) 0.70306(4) 0.04715(15) Uani d . 1 1 . .
    Co Co2 0.25845(4) 0.488212(12) 0.19652(4) 0.04676(15) Uani d . 1 1 . .
    Co Co3 0.82477(4) 0.351743(13) 0.66808(4) 0.05682(17) Uani d . 1 1 . .
    N N1 0.7693(2) 0.23057(7) 0.6614(2) 0.0494(8) Uani d . 1 1 . .
    N N2 0.8826(3) 0.18009(8) 0.6399(2) 0.0553(9) Uani d . 1 1 . .
    N N3 0.6495(3) 0.19946(7) 0.7670(2) 0.0525(9) Uani d . 1 1 . .
    N N4 0.2231(3) 0.47832(7) 0.3181(2) 0.0506(8) Uani d . 1 1 . .
    N N5 0.2917(3) 0.50076(7) 0.0761(2) 0.0495(8) Uani d . 1 1 . .
    N N6 0.2054(2) 0.45112(8) 0.1524(2) 0.0513(8) Uani d . 1 1 . .
    N N7 0.6958(3) 0.35731(7) 0.6118(3) 0.0573(9) Uani d . 1 1 . .
    N N8 0.8165(3) 0.38984(8) 0.7258(3) 0.0594(10) Uani d . 1 1 . .
    N N9 0.9513(3) 0.34534(10) 0.7287(3) 0.0742(12) Uani d . 1 1 . .
    O O1 0.8428(2) 0.19994(6) 0.80680(19) 0.0505(7) Uani d . 1 1 . .
    O O2 0.7572(2) 0.15262(6) 0.7540(2) 0.0540(7) Uani d . 1 1 . .
    O O3 0.6929(2) 0.17702(7) 0.5992(2) 0.0593(8) Uani d . 1 1 . .
    O O4 0.1390(2) 0.50795(6) 0.16963(19) 0.0519(7) Uani d . 1 1 . .
    O O5 0.3153(2) 0.52279(6) 0.24818(19) 0.0512(7) Uani d . 1 1 . .
    O O6 0.3836(2) 0.47185(6) 0.2159(2) 0.0537(7) Uani d . 1 1 . .
    O O7 0.8379(2) 0.31547(6) 0.6040(2) 0.0617(8) Uani d . 1 1 . .
    O O8 0.8834(2) 0.36810(7) 0.5685(2) 0.0629(8) Uani d . 1 1 . .
    O O9 0.7572(2) 0.33274(7) 0.7592(2) 0.0622(8) Uani d . 1 1 . .
loop_
    _atom_site_aniso_label
    _atom_site_aniso_U_11
    _atom_site_aniso_U_22
    _atom_site_aniso_U_33
    _atom_site_aniso_U_12
    _atom_site_aniso_U_13
    _atom_site_aniso_U_23
    C1 0.049(2) 0.044(2) 0.056(3) 0.0072(19) 0.000(2) -0.0075(19)
    C2 0.062(3) 0.054(3) 0.064(3) 0.008(2) -0.009(2) -0.012(2)
    C3 0.060(3) 0.066(3) 0.086(4) 0.009(2) -0.028(3) -0.015(3)
    C4 0.058(3) 0.053(3) 0.109(4) -0.004(2) -0.018(3) -0.004(3)
    C5 0.059(3) 0.050(3) 0.090(4) -0.003(2) -0.005(3) 0.000(2)
    C6 0.047(2) 0.045(2) 0.059(3) 0.0022(18) -0.001(2) -0.007(2)
    C7 0.058(3) 0.046(2) 0.059(3) -0.001(2) 0.000(2) 0.004(2)
    C8 0.060(3) 0.062(3) 0.065(3) 0.003(2) -0.015(2) 0.005(2)
    C9 0.066(3) 0.068(3) 0.094(4) 0.010(3) -0.015(3) 0.001(3)
    C10 0.064(3) 0.036(2) 0.059(3) -0.001(2) -0.002(2) -0.0058(19)
    C11 0.077(3) 0.039(2) 0.065(3) 0.001(2) 0.009(2) -0.004(2)
    C12 0.090(4) 0.041(2) 0.069(3) 0.001(2) -0.008(3) 0.002(2)
    C13 0.074(3) 0.045(2) 0.073(3) 0.010(2) -0.015(3) -0.006(2)
    C14 0.060(3) 0.054(3) 0.076(3) 0.006(2) 0.001(2) -0.015(2)
    C15 0.057(3) 0.046(2) 0.054(3) 0.004(2) 0.004(2) -0.0085(19)
    C16 0.058(3) 0.058(3) 0.064(3) 0.002(2) 0.008(2) -0.011(2)
    C17 0.131(5) 0.064(3) 0.066(4) 0.005(3) 0.034(4) 0.005(3)
    C18 0.101(5) 0.220(9) 0.083(5) -0.013(6) 0.003(4) 0.053(6)
    C19 0.063(3) 0.050(2) 0.055(3) 0.001(2) -0.015(2) 0.005(2)
    C20 0.090(4) 0.053(3) 0.065(3) 0.003(3) -0.022(3) -0.002(2)
    C21 0.094(4) 0.071(4) 0.100(5) -0.014(3) -0.033(4) -0.017(3)
    C22 0.071(4) 0.106(5) 0.106(5) -0.032(3) -0.021(4) -0.008(4)
    C23 0.061(3) 0.092(4) 0.092(4) -0.014(3) -0.009(3) -0.001(3)
    C24 0.061(3) 0.062(3) 0.062(3) -0.008(2) -0.011(2) 0.004(2)
    C25 0.050(3) 0.065(3) 0.068(3) 0.006(2) 0.004(2) 0.003(2)
    C26 0.063(3) 0.062(3) 0.067(3) 0.006(2) 0.010(2) -0.012(2)
    C27 0.090(4) 0.102(4) 0.054(3) 0.007(3) 0.012(3) -0.005(3)
    C28 0.045(2) 0.044(2) 0.056(3) -0.0069(18) -0.005(2) 0.0045(19)
    C29 0.049(3) 0.056(3) 0.062(3) -0.006(2) -0.008(2) 0.004(2)
    C30 0.051(3) 0.061(3) 0.088(4) 0.004(2) 0.003(3) 0.003(3)
    C31 0.057(3) 0.064(3) 0.087(4) 0.004(2) 0.017(3) 0.000(3)
    C32 0.062(3) 0.063(3) 0.061(3) -0.011(2) 0.007(2) 0.005(2)
    C33 0.049(2) 0.046(2) 0.057(3) -0.0050(19) -0.002(2) 0.002(2)
    C34 0.067(3) 0.050(2) 0.047(3) -0.004(2) 0.003(2) 0.0059(19)
    C35 0.083(3) 0.059(3) 0.060(3) 0.015(3) -0.005(3) 0.014(2)
    C36 0.104(4) 0.084(4) 0.080(4) 0.029(3) -0.033(3) 0.003(3)
    C37 0.051(2) 0.040(2) 0.053(3) 0.0006(18) -0.008(2) 0.0051(18)
    C38 0.062(3) 0.053(3) 0.056(3) 0.002(2) -0.014(2) -0.006(2)
    C39 0.053(3) 0.071(3) 0.073(4) -0.008(2) -0.016(2) -0.006(3)
    C40 0.053(3) 0.070(3) 0.075(4) -0.011(2) -0.005(2) 0.003(3)
    C41 0.054(3) 0.062(3) 0.061(3) -0.009(2) -0.003(2) 0.007(2)
    C42 0.052(2) 0.048(2) 0.057(3) -0.0083(19) -0.010(2) 0.0055(19)
    C43 0.056(3) 0.054(3) 0.049(3) -0.008(2) -0.002(2) 0.0098(19)
    C44 0.075(3) 0.082(3) 0.056(3) -0.016(3) -0.018(2) -0.002(3)
    C45 0.144(6) 0.142(6) 0.099(5) -0.059(5) -0.073(5) 0.047(5)
    C46 0.055(3) 0.049(2) 0.049(3) 0.004(2) 0.000(2) 0.010(2)
    C47 0.057(3) 0.055(3) 0.077(3) -0.003(2) 0.000(2) 0.017(2)
    C48 0.060(3) 0.068(3) 0.092(4) 0.013(3) 0.018(3) 0.023(3)
    C49 0.071(3) 0.057(3) 0.078(4) 0.008(3) 0.023(3) 0.011(3)
    C50 0.077(3) 0.047(3) 0.076(3) 0.004(2) 0.013(3) 0.004(2)
    C51 0.060(3) 0.049(2) 0.059(3) -0.002(2) 0.006(2) 0.007(2)
    C52 0.064(3) 0.045(2) 0.063(3) -0.010(2) -0.003(2) -0.002(2)
    C53 0.058(3) 0.067(3) 0.083(4) -0.014(2) 0.003(3) -0.004(3)
    C54 0.107(5) 0.138(6) 0.098(5) -0.053(5) 0.020(4) -0.001(4)
    C55 0.065(3) 0.041(2) 0.073(3) -0.010(2) 0.019(3) 0.002(2)
    C56 0.071(3) 0.048(3) 0.096(4) -0.010(2) 0.027(3) 0.006(3)
    C57 0.085(4) 0.064(3) 0.090(4) -0.020(3) 0.034(3) -0.014(3)
    C58 0.091(4) 0.087(4) 0.072(4) -0.019(3) 0.021(3) -0.007(3)
    C59 0.081(4) 0.077(4) 0.069(4) -0.011(3) 0.004(3) -0.008(3)
    C60 0.071(3) 0.047(2) 0.073(3) -0.007(2) 0.003(3) -0.002(2)
    C61 0.061(3) 0.046(2) 0.072(3) -0.010(2) -0.003(2) -0.002(2)
    C62 0.072(3) 0.060(3) 0.083(4) 0.005(3) 0.006(3) -0.007(3)
    C63 0.072(4) 0.146(7) 0.145(7) -0.008(4) 0.025(4) -0.052(5)
    C64 0.057(3) 0.053(3) 0.068(3) -0.016(2) 0.005(2) 0.002(2)
    C65 0.075(3) 0.059(3) 0.077(4) -0.019(3) 0.017(3) -0.002(3)
    C66 0.078(3) 0.072(3) 0.069(3) -0.026(3) 0.006(3) 0.005(3)
    C67 0.072(3) 0.055(3) 0.076(4) -0.022(2) -0.010(3) 0.006(3)
    C68 0.069(3) 0.049(3) 0.069(3) -0.018(2) -0.001(2) -0.004(2)
    C69 0.063(3) 0.044(2) 0.060(3) -0.015(2) -0.001(2) 0.001(2)
    C70 0.075(3) 0.047(3) 0.068(3) -0.011(2) -0.005(2) -0.007(2)
    C71 0.138(5) 0.058(3) 0.062(3) 0.004(3) -0.018(3) -0.004(2)
    C72 0.111(5) 0.114(5) 0.071(4) 0.018(4) 0.016(3) 0.010(3)
    C73 0.067(3) 0.040(2) 0.064(3) 0.000(2) 0.003(2) -0.003(2)
    C74 0.066(3) 0.059(3) 0.080(4) 0.010(2) 0.015(3) 0.000(3)
    C75 0.087(4) 0.059(3) 0.074(4) 0.005(3) 0.017(3) 0.006(3)
    C76 0.094(4) 0.060(3) 0.067(3) 0.013(3) 0.002(3) 0.002(2)
    C77 0.071(3) 0.057(3) 0.078(4) 0.008(2) -0.006(3) -0.001(3)
    C78 0.060(3) 0.050(3) 0.071(3) 0.006(2) 0.000(2) -0.004(2)
    C79 0.056(3) 0.080(4) 0.082(4) 0.002(3) 0.000(3) 0.012(3)
    C80 0.076(4) 0.173(8) 0.104(6) 0.010(5) 0.000(4) 0.017(5)
    C81 0.120(7) 0.127(7) 0.188(10) -0.014(5) 0.026(6) 0.013(6)
    Cl1 0.0859(9) 0.0742(8) 0.0685(8) 0.0081(7) -0.0236(7) 0.0079(6)
    Cl2 0.0704(9) 0.0909(11) 0.188(2) -0.0264(8) -0.0382(11) 0.0116(11)
    Cl3 0.0955(10) 0.0677(8) 0.0957(11) -0.0033(7) 0.0273(8) 0.0176(7)
    Cl4 0.0973(11) 0.0746(9) 0.1155(13) 0.0278(8) -0.0304(9) 0.0015(8)
    Cl5 0.1152(12) 0.0840(9) 0.0701(9) 0.0075(8) -0.0101(8) -0.0217(7)
    Cl6 0.1069(15) 0.228(3) 0.209(3) -0.0955(18) 0.0015(16) -0.071(2)
    Cl7 0.0717(8) 0.0898(9) 0.0691(8) 0.0089(7) -0.0199(6) 0.0152(7)
    Cl8 0.1137(13) 0.1053(12) 0.1193(14) 0.0356(10) 0.0512(11) 0.0074(10)
    Cl9 0.0805(9) 0.0941(10) 0.0609(8) -0.0050(7) -0.0095(6) -0.0164(7)
    Cl10 0.0663(9) 0.1287(13) 0.1037(12) -0.0392(9) -0.0035(8) -0.0040(10)
    Cl11 0.0565(7) 0.0960(10) 0.1142(12) -0.0061(7) -0.0186(7) 0.0025(9)
    Cl12 0.1127(12) 0.0775(10) 0.1351(15) 0.0153(9) 0.0608(11) -0.0008(9)
    Cl13 0.0921(10) 0.0729(9) 0.1245(13) 0.0169(8) 0.0483(9) 0.0118(8)
    Cl14 0.1443(16) 0.1519(17) 0.0768(11) -0.0220(13) 0.0176(11) -0.0270(11)
    Cl15 0.1351(14) 0.0879(11) 0.1022(12) -0.0030(10) 0.0562(11) -0.0051(9)
    Cl16 0.1299(13) 0.0674(8) 0.0855(10) -0.0149(8) -0.0131(9) 0.0184(7)
    Cl17 0.0665(8) 0.1184(13) 0.1049(12) 0.0024(8) 0.0207(8) 0.0178(9)
    Cl18 0.1338(14) 0.0940(11) 0.0876(11) 0.0307(10) 0.0012(10) 0.0232(9)
    Co1 0.0507(3) 0.0425(3) 0.0480(3) -0.0004(2) 0.0000(2) -0.0009(2)
    Co2 0.0479(3) 0.0439(3) 0.0477(3) -0.0023(2) -0.0048(2) 0.0038(2)
    Co3 0.0571(4) 0.0457(3) 0.0675(4) -0.0059(3) 0.0018(3) 0.0013(3)
    N1 0.051(2) 0.0453(19) 0.052(2) 0.0009(16) -0.0033(16) 0.0033(15)
    N2 0.066(2) 0.048(2) 0.052(2) -0.0027(18) 0.0126(18) 0.0005(16)
    N3 0.057(2) 0.049(2) 0.052(2) 0.0029(17) 0.0036(17) -0.0043(16)
    N4 0.054(2) 0.0452(19) 0.051(2) 0.0014(16) -0.0086(17) 0.0071(16)
    N5 0.054(2) 0.0472(19) 0.046(2) -0.0050(16) -0.0044(16) -0.0015(15)
    N6 0.0456(19) 0.050(2) 0.058(2) -0.0078(16) -0.0008(16) 0.0042(17)
    N7 0.065(2) 0.0406(19) 0.067(3) -0.0056(17) 0.0034(19) -0.0021(17)
    N8 0.071(3) 0.049(2) 0.058(2) -0.0109(18) -0.0051(19) -0.0011(18)
    N9 0.053(2) 0.082(3) 0.088(3) -0.016(2) 0.005(2) 0.014(2)
    O1 0.0524(17) 0.0474(16) 0.0511(17) -0.0011(13) -0.0042(13) -0.0013(13)
    O2 0.0540(17) 0.0426(16) 0.066(2) -0.0003(13) 0.0043(15) 0.0007(13)
    O3 0.065(2) 0.0622(19) 0.0502(18) -0.0092(16) 0.0016(15) -0.0059(14)
    O4 0.0483(16) 0.0551(17) 0.0516(17) 0.0045(13) -0.0041(14) 0.0071(13)
    O5 0.0563(18) 0.0468(16) 0.0499(17) -0.0063(13) -0.0037(13) 0.0013(13)
    O6 0.0489(16) 0.0528(17) 0.0585(18) -0.0008(13) -0.0073(14) 0.0028(14)
    O7 0.0642(19) 0.0414(16) 0.080(2) 0.0002(14) 0.0069(17) 0.0025(15)
    O8 0.070(2) 0.0484(18) 0.071(2) -0.0076(15) 0.0129(16) 0.0016(15)
    O9 0.0581(19) 0.0582(19) 0.071(2) -0.0024(15) 0.0063(16) 0.0068(16)
_geom_special_details
;
All e.s.d.'s (except the e.s.d. in the dihedral angle between two l.s. planes)
are estimated using the full covariance matrix. The cell e.s.d.'s are taken
into account individually in the estimation of e.s.d.'s in distances, angles
and torsion angles; correlations between e.s.d.'s in cell parameters are only
used when they are defined by crystal symmetry. An approximate (isotropic)
treatment of cell e.s.d.'s is used for estimating e.s.d.'s involving l.s.
planes.
;
loop_
    _geom_bond_atom_site_label_1
    _geom_bond_atom_site_label_2
    _geom_bond_site_symmetry_2
    _geom_bond_distance
    _geom_bond_publ_flag
    C1 O1 . 1.297(5) ?
    C1 C2 . 1.409(6) ?
    C1 C6 . 1.413(6) ?
    C2 C3 . 1.366(7) ?
    C2 Cl1 . 1.735(5) ?
    C3 C4 . 1.368(7) ?
    C3 H3 . 0.9300 ?
    C4 C5 . 1.353(7) ?
    C4 Cl2 . 1.751(5) ?
    C5 C6 . 1.407(6) ?
    C5 H5 . 0.9300 ?
    C6 C7 . 1.433(6) ?
    C7 N1 . 1.283(5) ?
    C7 H7 . 0.9300 ?
    C8 N1 . 1.479(5) ?
    C8 C9 . 1.490(7) ?
    C8 H8A . 0.9700 ?
    C8 H8B . 0.9700 ?
    C9 H9A . 0.9600 ?
    C9 H9B . 0.9600 ?
    C9 H9C . 0.9600 ?
    C10 O2 . 1.291(5) ?
    C10 C15 . 1.413(6) ?
    C10 C11 . 1.422(6) ?
    C11 C12 . 1.366(7) ?
    C11 Cl3 . 1.734(5) ?
    C12 C13 . 1.381(7) ?
    C12 H12 . 0.9300 ?
    C13 C14 . 1.364(7) ?
    C13 Cl4 . 1.742(5) ?
    C14 C15 . 1.405(6) ?
    C14 H14 . 0.9300 ?
    C15 C16 . 1.419(6) ?
    C16 N2 . 1.290(6) ?
    C16 H16 . 0.9300 ?
    C17 C18 . 1.453(9) ?
    C17 N2 . 1.483(6) ?
    C17 H17A . 0.9700 ?
    C17 H17B . 0.9700 ?
    C18 H18A . 0.9600 ?
    C18 H18B . 0.9600 ?
    C18 H18C . 0.9600 ?
    C19 O3 . 1.304(5) ?
    C19 C20 . 1.410(6) ?
    C19 C24 . 1.421(7) ?
    C20 C21 . 1.368(8) ?
    C20 Cl5 . 1.738(6) ?
    C21 C22 . 1.381(9) ?
    C21 H21 . 0.9300 ?
    C22 C23 . 1.350(8) ?
    C22 Cl6 . 1.733(6) ?
    C23 C24 . 1.395(7) ?
    C23 H23 . 0.9300 ?
    C24 C25 . 1.434(7) ?
    C25 N3 . 1.276(5) ?
    C25 H25 . 0.9300 ?
    C26 N3 . 1.493(6) ?
    C26 C27 . 1.509(7) ?
    C26 H26A . 0.9700 ?
    C26 H26B . 0.9700 ?
    C27 H27A . 0.9600 ?
    C27 H27B . 0.9600 ?
    C27 H27C . 0.9600 ?
    C28 O4 . 1.294(5) ?
    C28 C33 . 1.411(6) ?
    C28 C29 . 1.413(6) ?
    C29 C30 . 1.375(7) ?
    C29 Cl7 . 1.740(5) ?
    C30 C31 . 1.374(7) ?
    C30 H30 . 0.9300 ?
    C31 C32 . 1.353(7) ?
    C31 Cl8 . 1.745(5) ?
    C32 C33 . 1.396(6) ?
    C32 H32 . 0.9300 ?
    C33 C34 . 1.448(6) ?
    C34 N4 . 1.266(5) ?
    C34 H34 . 0.9300 ?
    C35 N4 . 1.487(5) ?
    C35 C36 . 1.510(7) ?
    C35 H35A . 0.9700 ?
    C35 H35B . 0.9700 ?
    C36 H36A . 0.9600 ?
    C36 H36B . 0.9600 ?
    C36 H36C . 0.9600 ?
    C37 O5 . 1.304(5) ?
    C37 C42 . 1.415(6) ?
    C37 C38 . 1.418(6) ?
    C38 C39 . 1.364(7) ?
    C38 Cl9 . 1.735(5) ?
    C39 C40 . 1.368(7) ?
    C39 H39 . 0.9300 ?
    C40 C41 . 1.375(6) ?
    C40 Cl10 . 1.750(5) ?
    C41 C42 . 1.393(6) ?
    C41 H41 . 0.9300 ?
    C42 C43 . 1.446(6) ?
    C43 N5 . 1.283(5) ?
    C43 H43 . 0.9300 ?
    C44 C45 . 1.444(7) ?
    C44 N5 . 1.472(5) ?
    C44 H44A . 0.9700 ?
    C44 H44B . 0.9700 ?
    C45 H45A . 0.9600 ?
    C45 H45B . 0.9600 ?
    C45 H45C . 0.9600 ?
    C46 O6 . 1.296(5) ?
    C46 C51 . 1.411(6) ?
    C46 C47 . 1.418(6) ?
    C47 C48 . 1.373(7) ?
    C47 Cl11 . 1.716(5) ?
    C48 C49 . 1.378(7) ?
    C48 H48 . 0.9300 ?
    C49 C50 . 1.355(7) ?
    C49 Cl12 . 1.746(5) ?
    C50 C51 . 1.397(6) ?
    C50 H50 . 0.9300 ?
    C51 C52 . 1.439(6) ?
    C52 N6 . 1.286(5) ?
    C52 H52 . 0.9300 ?
    C53 C54 . 1.479(8) ?
    C53 N6 . 1.489(6) ?
    C53 H53A . 0.9700 ?
    C53 H53B . 0.9700 ?
    C54 H54A . 0.9600 ?
    C54 H54B . 0.9600 ?
    C54 H54C . 0.9600 ?
    C55 O7 . 1.317(6) ?
    C55 C60 . 1.405(7) ?
    C55 C56 . 1.413(7) ?
    C56 C57 . 1.400(8) ?
    C56 Cl13 . 1.722(6) ?
    C57 C58 . 1.370(8) ?
    C57 H57 . 0.9300 ?
    C58 C59 . 1.360(8) ?
    C58 Cl14 . 1.735(6) ?
    C59 C60 . 1.396(7) ?
    C59 H59 . 0.9300 ?
    C60 C61 . 1.439(7) ?
    C61 N7 . 1.278(6) ?
    C61 H61 . 0.9300 ?
    C62 C63 . 1.475(8) ?
    C62 N7 . 1.484(6) ?
    C62 H62A . 0.9700 ?
    C62 H62B . 0.9700 ?
    C63 H63A . 0.9600 ?
    C63 H63B . 0.9600 ?
    C63 H63C . 0.9600 ?
    C64 O8 . 1.295(5) ?
    C64 C65 . 1.407(7) ?
    C64 C69 . 1.414(6) ?
    C65 C66 . 1.362(7) ?
    C65 Cl15 . 1.737(5) ?
    C66 C67 . 1.391(7) ?
    C66 H66 . 0.9300 ?
    C67 C68 . 1.356(7) ?
    C67 Cl16 . 1.747(5) ?
    C68 C69 . 1.399(6) ?
    C68 H68 . 0.9300 ?
    C69 C70 . 1.448(6) ?
    C70 N8 . 1.280(6) ?
    C70 H70 . 0.9300 ?
    C71 N8 . 1.479(6) ?
    C71 C72 . 1.482(8) ?
    C71 H71A . 0.9700 ?
    C71 H71B . 0.9700 ?
    C72 H72A . 0.9600 ?
    C72 H72B . 0.9600 ?
    C72 H72C . 0.9600 ?
    C73 O9 . 1.301(5) ?
    C73 C78 . 1.408(6) ?
    C73 C74 . 1.431(7) ?
    C74 C75 . 1.353(7) ?
    C74 Cl17 . 1.739(5) ?
    C75 C76 . 1.383(7) ?
    C75 H75 . 0.9300 ?
    C76 C77 . 1.365(7) ?
    C76 Cl18 . 1.734(5) ?
    C77 C78 . 1.405(7) ?
    C77 H77 . 0.9300 ?
    C78 C79 . 1.436(7) ?
    C79 N9 . 1.279(6) ?
    C79 H79 . 0.9300 ?
    C80 C81 . 1.401(10) ?
    C80 N9 . 1.536(8) ?
    C80 H80A . 0.9700 ?
    C80 H80B . 0.9700 ?
    C81 H81A . 0.9600 ?
    C81 H81B . 0.9600 ?
    C81 H81C . 0.9600 ?
    Co1 O1 . 1.874(3) ?
    Co1 O3 . 1.895(3) ?
    Co1 O2 . 1.902(3) ?
    Co1 N3 . 1.937(4) ?
    Co1 N1 . 1.939(3) ?
    Co1 N2 . 1.959(4) ?
    Co2 O6 . 1.884(3) ?
    Co2 O4 . 1.899(3) ?
    Co2 O5 . 1.912(3) ?
    Co2 N4 . 1.943(4) ?
    Co2 N5 . 1.950(3) ?
    Co2 N6 . 1.952(3) ?
    Co3 O8 . 1.872(3) ?
    Co3 O9 . 1.888(3) ?
    Co3 O7 . 1.929(3) ?
    Co3 N7 . 1.936(4) ?
    Co3 N9 . 1.939(4) ?
    Co3 N8 . 1.952(4) ?
loop_
    _geom_angle_atom_site_label_1
    _geom_angle_atom_site_label_2
    _geom_angle_atom_site_label_3
    _geom_angle_site_symmetry_1
    _geom_angle_site_symmetry_3
    _geom_angle
    _geom_angle_publ_flag
    O1 C1 C2 . . 119.3(4) ?
    O1 C1 C6 . . 124.1(4) ?
    C2 C1 C6 . . 116.6(4) ?
    C3 C2 C1 . . 122.0(5) ?
    C3 C2 Cl1 . . 121.1(4) ?
    C1 C2 Cl1 . . 116.9(4) ?
    C2 C3 C4 . . 119.6(4) ?
    C2 C3 H3 . . 120.2 ?
    C4 C3 H3 . . 120.2 ?
    C5 C4 C3 . . 121.5(5) ?
    C5 C4 Cl2 . . 120.1(4) ?
    C3 C4 Cl2 . . 118.3(4) ?
    C4 C5 C6 . . 119.8(5) ?
    C4 C5 H5 . . 120.1 ?
    C6 C5 H5 . . 120.1 ?
    C5 C6 C1 . . 120.1(4) ?
    C5 C6 C7 . . 120.5(4) ?
    C1 C6 C7 . . 119.2(4) ?
    N1 C7 C6 . . 126.5(4) ?
    N1 C7 H7 . . 116.7 ?
    C6 C7 H7 . . 116.7 ?
    N1 C8 C9 . . 113.8(4) ?
    N1 C8 H8A . . 108.8 ?
    C9 C8 H8A . . 108.8 ?
    N1 C8 H8B . . 108.8 ?
    C9 C8 H8B . . 108.8 ?
    H8A C8 H8B . . 107.7 ?
    C8 C9 H9A . . 109.5 ?
    C8 C9 H9B . . 109.5 ?
    H9A C9 H9B . . 109.5 ?
    C8 C9 H9C . . 109.5 ?
    H9A C9 H9C . . 109.5 ?
    H9B C9 H9C . . 109.5 ?
    O2 C10 C15 . . 123.9(4) ?
    O2 C10 C11 . . 120.5(4) ?
    C15 C10 C11 . . 115.6(4) ?
    C12 C11 C10 . . 122.7(5) ?
    C12 C11 Cl3 . . 119.4(4) ?
    C10 C11 Cl3 . . 117.9(4) ?
    C11 C12 C13 . . 120.0(5) ?
    C11 C12 H12 . . 120.0 ?
    C13 C12 H12 . . 120.0 ?
    C14 C13 C12 . . 120.2(4) ?
    C14 C13 Cl4 . . 119.6(4) ?
    C12 C13 Cl4 . . 120.2(4) ?
    C13 C14 C15 . . 120.5(5) ?
    C13 C14 H14 . . 119.8 ?
    C15 C14 H14 . . 119.8 ?
    C14 C15 C10 . . 120.8(4) ?
    C14 C15 C16 . . 118.1(4) ?
    C10 C15 C16 . . 121.0(4) ?
    N2 C16 C15 . . 127.1(4) ?
    N2 C16 H16 . . 116.5 ?
    C15 C16 H16 . . 116.5 ?
    C18 C17 N2 . . 116.2(5) ?
    C18 C17 H17A . . 108.2 ?
    N2 C17 H17A . . 108.2 ?
    C18 C17 H17B . . 108.2 ?
    N2 C17 H17B . . 108.2 ?
    H17A C17 H17B . . 107.4 ?
    C17 C18 H18A . . 109.5 ?
    C17 C18 H18B . . 109.5 ?
    H18A C18 H18B . . 109.5 ?
    C17 C18 H18C . . 109.5 ?
    H18A C18 H18C . . 109.5 ?
    H18B C18 H18C . . 109.5 ?
    O3 C19 C20 . . 120.7(5) ?
    O3 C19 C24 . . 123.5(4) ?
    C20 C19 C24 . . 115.8(5) ?
    C21 C20 C19 . . 122.5(5) ?
    C21 C20 Cl5 . . 119.2(4) ?
    C19 C20 Cl5 . . 118.3(4) ?
    C20 C21 C22 . . 119.9(5) ?
    C20 C21 H21 . . 120.0 ?
    C22 C21 H21 . . 120.0 ?
    C23 C22 C21 . . 120.2(5) ?
    C23 C22 Cl6 . . 120.2(6) ?
    C21 C22 Cl6 . . 119.7(5) ?
    C22 C23 C24 . . 121.1(6) ?
    C22 C23 H23 . . 119.4 ?
    C24 C23 H23 . . 119.4 ?
    C23 C24 C19 . . 120.4(5) ?
    C23 C24 C25 . . 118.4(5) ?
    C19 C24 C25 . . 121.2(4) ?
    N3 C25 C24 . . 127.2(4) ?
    N3 C25 H25 . . 116.4 ?
    C24 C25 H25 . . 116.4 ?
    N3 C26 C27 . . 111.5(4) ?
    N3 C26 H26A . . 109.3 ?
    C27 C26 H26A . . 109.3 ?
    N3 C26 H26B . . 109.3 ?
    C27 C26 H26B . . 109.3 ?
    H26A C26 H26B . . 108.0 ?
    C26 C27 H27A . . 109.5 ?
    C26 C27 H27B . . 109.5 ?
    H27A C27 H27B . . 109.5 ?
    C26 C27 H27C . . 109.5 ?
    H27A C27 H27C . . 109.5 ?
    H27B C27 H27C . . 109.5 ?
    O4 C28 C33 . . 124.5(4) ?
    O4 C28 C29 . . 119.9(4) ?
    C33 C28 C29 . . 115.6(4) ?
    C30 C29 C28 . . 122.7(4) ?
    C30 C29 Cl7 . . 119.1(4) ?
    C28 C29 Cl7 . . 118.2(4) ?
    C31 C30 C29 . . 119.5(5) ?
    C31 C30 H30 . . 120.3 ?
    C29 C30 H30 . . 120.3 ?
    C32 C31 C30 . . 120.3(5) ?
    C32 C31 Cl8 . . 121.0(4) ?
    C30 C31 Cl8 . . 118.7(4) ?
    C31 C32 C33 . . 121.2(5) ?
    C31 C32 H32 . . 119.4 ?
    C33 C32 H32 . . 119.4 ?
    C32 C33 C28 . . 120.6(4) ?
    C32 C33 C34 . . 118.2(4) ?
    C28 C33 C34 . . 121.2(4) ?
    N4 C34 C33 . . 127.4(4) ?
    N4 C34 H34 . . 116.3 ?
    C33 C34 H34 . . 116.3 ?
    N4 C35 C36 . . 111.1(4) ?
    N4 C35 H35A . . 109.4 ?
    C36 C35 H35A . . 109.4 ?
    N4 C35 H35B . . 109.4 ?
    C36 C35 H35B . . 109.4 ?
    H35A C35 H35B . . 108.0 ?
    C35 C36 H36A . . 109.5 ?
    C35 C36 H36B . . 109.5 ?
    H36A C36 H36B . . 109.5 ?
    C35 C36 H36C . . 109.5 ?
    H36A C36 H36C . . 109.5 ?
    H36B C36 H36C . . 109.5 ?
    O5 C37 C42 . . 123.6(4) ?
    O5 C37 C38 . . 121.1(4) ?
    C42 C37 C38 . . 115.1(4) ?
    C39 C38 C37 . . 122.9(4) ?
    C39 C38 Cl9 . . 118.6(4) ?
    C37 C38 Cl9 . . 118.5(4) ?
    C38 C39 C40 . . 120.1(4) ?
    C38 C39 H39 . . 120.0 ?
    C40 C39 H39 . . 119.9 ?
    C39 C40 C41 . . 120.3(4) ?
    C39 C40 Cl10 . . 118.6(4) ?
    C41 C40 Cl10 . . 121.0(4) ?
    C40 C41 C42 . . 120.0(5) ?
    C40 C41 H41 . . 120.0 ?
    C42 C41 H41 . . 120.0 ?
    C41 C42 C37 . . 121.5(4) ?
    C41 C42 C43 . . 118.2(4) ?
    C37 C42 C43 . . 120.2(4) ?
    N5 C43 C42 . . 126.3(4) ?
    N5 C43 H43 . . 116.9 ?
    C42 C43 H43 . . 116.9 ?
    C45 C44 N5 . . 117.9(5) ?
    C45 C44 H44A . . 107.8 ?
    N5 C44 H44A . . 107.8 ?
    C45 C44 H44B . . 107.8 ?
    N5 C44 H44B . . 107.8 ?
    H44A C44 H44B . . 107.2 ?
    C44 C45 H45A . . 109.5 ?
    C44 C45 H45B . . 109.5 ?
    H45A C45 H45B . . 109.5 ?
    C44 C45 H45C . . 109.5 ?
    H45A C45 H45C . . 109.5 ?
    H45B C45 H45C . . 109.5 ?
    O6 C46 C51 . . 124.3(4) ?
    O6 C46 C47 . . 119.3(4) ?
    C51 C46 C47 . . 116.3(4) ?
    C48 C47 C46 . . 121.3(5) ?
    C48 C47 Cl11 . . 120.3(4) ?
    C46 C47 Cl11 . . 118.4(4) ?
    C47 C48 C49 . . 120.4(5) ?
    C47 C48 H48 . . 119.8 ?
    C49 C48 H48 . . 119.8 ?
    C50 C49 C48 . . 120.5(5) ?
    C50 C49 Cl12 . . 120.0(4) ?
    C48 C49 Cl12 . . 119.5(4) ?
    C49 C50 C51 . . 120.3(5) ?
    C49 C50 H50 . . 119.9 ?
    C51 C50 H50 . . 119.9 ?
    C50 C51 C46 . . 121.0(4) ?
    C50 C51 C52 . . 118.8(4) ?
    C46 C51 C52 . . 120.1(4) ?
    N6 C52 C51 . . 127.1(4) ?
    N6 C52 H52 . . 116.5 ?
    C51 C52 H52 . . 116.5 ?
    C54 C53 N6 . . 113.3(5) ?
    C54 C53 H53A . . 108.9 ?
    N6 C53 H53A . . 108.9 ?
    C54 C53 H53B . . 108.9 ?
    N6 C53 H53B . . 108.9 ?
    H53A C53 H53B . . 107.7 ?
    C53 C54 H54A . . 109.5 ?
    C53 C54 H54B . . 109.5 ?
    H54A C54 H54B . . 109.5 ?
    C53 C54 H54C . . 109.5 ?
    H54A C54 H54C . . 109.5 ?
    H54B C54 H54C . . 109.5 ?
    O7 C55 C60 . . 123.9(4) ?
    O7 C55 C56 . . 120.7(5) ?
    C60 C55 C56 . . 115.4(5) ?
    C57 C56 C55 . . 121.6(5) ?
    C57 C56 Cl13 . . 119.2(4) ?
    C55 C56 Cl13 . . 119.2(5) ?
    C58 C57 C56 . . 120.5(5) ?
    C58 C57 H57 . . 119.8 ?
    C56 C57 H57 . . 119.8 ?
    C59 C58 C57 . . 119.7(6) ?
    C59 C58 Cl14 . . 120.4(5) ?
    C57 C58 Cl14 . . 119.7(5) ?
    C58 C59 C60 . . 120.6(6) ?
    C58 C59 H59 . . 119.7 ?
    C60 C59 H59 . . 119.7 ?
    C59 C60 C55 . . 122.2(5) ?
    C59 C60 C61 . . 116.9(5) ?
    C55 C60 C61 . . 120.5(5) ?
    N7 C61 C60 . . 126.0(5) ?
    N7 C61 H61 . . 117.0 ?
    C60 C61 H61 . . 117.0 ?
    C63 C62 N7 . . 116.6(4) ?
    C63 C62 H62A . . 108.1 ?
    N7 C62 H62A . . 108.2 ?
    C63 C62 H62B . . 108.2 ?
    N7 C62 H62B . . 108.2 ?
    H62A C62 H62B . . 107.3 ?
    C62 C63 H63A . . 109.5 ?
    C62 C63 H63B . . 109.5 ?
    H63A C63 H63B . . 109.5 ?
    C62 C63 H63C . . 109.5 ?
    H63A C63 H63C . . 109.5 ?
    H63B C63 H63C . . 109.5 ?
    O8 C64 C65 . . 120.2(4) ?
    O8 C64 C69 . . 123.7(4) ?
    C65 C64 C69 . . 116.1(4) ?
    C66 C65 C64 . . 123.0(5) ?
    C66 C65 Cl15 . . 119.6(4) ?
    C64 C65 Cl15 . . 117.5(4) ?
    C65 C66 C67 . . 119.3(5) ?
    C65 C66 H66 . . 120.4 ?
    C67 C66 H66 . . 120.3 ?
    C68 C67 C66 . . 120.4(5) ?
    C68 C67 Cl16 . . 120.8(4) ?
    C66 C67 Cl16 . . 118.7(4) ?
    C67 C68 C69 . . 120.6(5) ?
    C67 C68 H68 . . 119.7 ?
    C69 C68 H68 . . 119.7 ?
    C68 C69 C64 . . 120.5(4) ?
    C68 C69 C70 . . 118.7(4) ?
    C64 C69 C70 . . 120.3(4) ?
    N8 C70 C69 . . 126.2(4) ?
    N8 C70 H70 . . 116.9 ?
    C69 C70 H70 . . 116.9 ?
    N8 C71 C72 . . 118.4(5) ?
    N8 C71 H71A . . 107.7 ?
    C72 C71 H71A . . 107.7 ?
    N8 C71 H71B . . 107.7 ?
    C72 C71 H71B . . 107.7 ?
    H71A C71 H71B . . 107.1 ?
    C71 C72 H72A . . 109.5 ?
    C71 C72 H72B . . 109.5 ?
    H72A C72 H72B . . 109.5 ?
    C71 C72 H72C . . 109.5 ?
    H72A C72 H72C . . 109.5 ?
    H72B C72 H72C . . 109.5 ?
    O9 C73 C78 . . 124.8(4) ?
    O9 C73 C74 . . 119.7(4) ?
    C78 C73 C74 . . 115.5(4) ?
    C75 C74 C73 . . 122.8(5) ?
    C75 C74 Cl17 . . 120.1(4) ?
    C73 C74 Cl17 . . 117.1(4) ?
    C74 C75 C76 . . 120.1(5) ?
    C74 C75 H75 . . 119.9 ?
    C76 C75 H75 . . 119.9 ?
    C77 C76 C75 . . 120.0(5) ?
    C77 C76 Cl18 . . 120.2(5) ?
    C75 C76 Cl18 . . 119.8(4) ?
    C76 C77 C78 . . 120.7(5) ?
    C76 C77 H77 . . 119.7 ?
    C78 C77 H77 . . 119.7 ?
    C77 C78 C73 . . 120.8(5) ?
    C77 C78 C79 . . 117.9(5) ?
    C73 C78 C79 . . 121.3(5) ?
    N9 C79 C78 . . 127.5(5) ?
    N9 C79 H79 . . 116.2 ?
    C78 C79 H79 . . 116.2 ?
    C81 C80 N9 . . 106.7(7) ?
    C81 C80 H80A . . 110.4 ?
    N9 C80 H80A . . 110.4 ?
    C81 C80 H80B . . 110.4 ?
    N9 C80 H80B . . 110.4 ?
    H80A C80 H80B . . 108.6 ?
    C80 C81 H81A . . 109.5 ?
    C80 C81 H81B . . 109.5 ?
    H81A C81 H81B . . 109.5 ?
    C80 C81 H81C . . 109.5 ?
    H81A C81 H81C . . 109.5 ?
    H81B C81 H81C . . 109.5 ?
    O1 Co1 O3 . . 173.95(13) ?
    O1 Co1 O2 . . 85.86(12) ?
    O3 Co1 O2 . . 89.02(13) ?
    O1 Co1 N3 . . 89.78(14) ?
    O3 Co1 N3 . . 93.10(14) ?
    O2 Co1 N3 . . 86.16(14) ?
    O1 Co1 N1 . . 91.12(13) ?
    O3 Co1 N1 . . 94.22(14) ?
    O2 Co1 N1 . . 174.70(14) ?
    N3 Co1 N1 . . 89.47(15) ?
    O1 Co1 N2 . . 90.16(14) ?
    O3 Co1 N2 . . 86.77(14) ?
    O2 Co1 N2 . . 91.81(14) ?
    N3 Co1 N2 . . 177.96(15) ?
    N1 Co1 N2 . . 92.56(15) ?
    O6 Co2 O4 . . 173.70(13) ?
    O6 Co2 O5 . . 85.31(12) ?
    O4 Co2 O5 . . 91.12(12) ?
    O6 Co2 N4 . . 91.91(14) ?
    O4 Co2 N4 . . 93.04(14) ?
    O5 Co2 N4 . . 86.50(13) ?
    O6 Co2 N5 . . 90.22(14) ?
    O4 Co2 N5 . . 84.62(13) ?
    O5 Co2 N5 . . 90.65(13) ?
    N4 Co2 N5 . . 176.29(14) ?
    O6 Co2 N6 . . 91.49(14) ?
    O4 Co2 N6 . . 92.39(13) ?
    O5 Co2 N6 . . 175.19(13) ?
    N4 Co2 N6 . . 90.03(15) ?
    N5 Co2 N6 . . 92.95(14) ?
    O8 Co3 O9 . . 173.64(14) ?
    O8 Co3 O7 . . 84.50(13) ?
    O9 Co3 O7 . . 90.81(14) ?
    O8 Co3 N7 . . 91.60(15) ?
    O9 Co3 N7 . . 84.12(15) ?
    O7 Co3 N7 . . 90.45(15) ?
    O8 Co3 N9 . . 90.88(17) ?
    O9 Co3 N9 . . 93.39(16) ?
    O7 Co3 N9 . . 89.64(17) ?
    N7 Co3 N9 . . 177.51(18) ?
    O8 Co3 N8 . . 91.29(15) ?
    O9 Co3 N8 . . 93.41(15) ?
    O7 Co3 N8 . . 175.78(15) ?
    N7 Co3 N8 . . 89.92(15) ?
    N9 Co3 N8 . . 90.18(18) ?
    C7 N1 C8 . . 116.0(4) ?
    C7 N1 Co1 . . 122.3(3) ?
    C8 N1 Co1 . . 121.6(3) ?
    C16 N2 C17 . . 115.7(4) ?
    C16 N2 Co1 . . 120.4(3) ?
    C17 N2 Co1 . . 124.0(3) ?
    C25 N3 C26 . . 117.1(4) ?
    C25 N3 Co1 . . 122.6(3) ?
    C26 N3 Co1 . . 120.1(3) ?
    C34 N4 C35 . . 116.9(4) ?
    C34 N4 Co2 . . 124.0(3) ?
    C35 N4 Co2 . . 119.1(3) ?
    C43 N5 C44 . . 118.5(4) ?
    C43 N5 Co2 . . 121.6(3) ?
    C44 N5 Co2 . . 119.9(3) ?
    C52 N6 C53 . . 115.3(4) ?
    C52 N6 Co2 . . 122.9(3) ?
    C53 N6 Co2 . . 121.8(3) ?
    C61 N7 C62 . . 117.8(4) ?
    C61 N7 Co3 . . 121.6(3) ?
    C62 N7 Co3 . . 120.6(3) ?
    C70 N8 C71 . . 118.7(4) ?
    C70 N8 Co3 . . 121.6(3) ?
    C71 N8 Co3 . . 119.6(3) ?
    C79 N9 C80 . . 115.4(5) ?
    C79 N9 Co3 . . 124.6(4) ?
    C80 N9 Co3 . . 119.9(4) ?
    C1 O1 Co1 . . 123.8(3) ?
    C10 O2 Co1 . . 119.9(3) ?
    C19 O3 Co1 . . 122.6(3) ?
    C28 O4 Co2 . . 126.4(3) ?
    C37 O5 Co2 . . 119.7(3) ?
    C46 O6 Co2 . . 125.1(3) ?
    C55 O7 Co3 . . 119.2(3) ?
    C64 O8 Co3 . . 124.5(3) ?
    C73 O9 Co3 . . 128.0(3) ?
loop_
    _geom_hbond_atom_site_label_d
    _geom_hbond_atom_site_label_h
    _geom_hbond_atom_site_label_a
    _geom_hbond_site_symmetry_a
    _geom_hbond_distance_dh
    _geom_hbond_distance_ha
    _geom_hbond_distance_da
    _geom_hbond_angle_dha
    _geom_hbond_publ_flag
    C44 H44A Cl10 3_665 0.97 2.80 3.748(6) 168 yes
data_global
_journal_date_recd_electronic     2012-06-26
_journal_date_accepted     2012-07-04
_journal_name_full     'Acta Crystallographica, Section E'
_journal_year     2012
_journal_volume     68
_journal_issue      8
_journal_page_first     m1047
_journal_page_last     m1047
_journal_paper_category     QM
_journal_paper_doi     10.1107/S160053681203067X
_journal_coeditor_code     LH5498
_publ_contact_author
;
      Zhang, Shu Hua
      college of Chemistry and bioengineering
      Guilin University of Technology
      key laboratory Non-ferrous Metal Materials and Processing Technology
      Ministry of Education
      Guilin 541004
      People's Republic of China
;
_publ_contact_author_email     zsh720108@163.com
_publ_contact_author_fax     '86 773 5896839'
_publ_contact_author_phone     '86 773 5898551'
_publ_section_title
;\
Tris[2,4-dichloro-6-(ethyliminomethyl)phenolato-\k^2^<i>N</i>,<i>O</i>]\
cobalt(III)
;
loop_
    _publ_author_name
    _publ_author_footnote
    _publ_author_address
    'Huang, Qiu Ping' .
;     College of Chemistry and Bioengineering
      Guilin University of Technology
      Key Laboratory of Non-ferrous Metal Materials and Processing Technology
      Ministry of Education
      Guilin, 541004
      People's Republic of China
;
    'Guo, Jing Jing' .
;     College of Chemistry and Bioengineering
      Guilin University of Technology
      Key Laboratory of Non-ferrous Metal Materials and Processing Technology
      Ministry of Education
      Guilin, 541004
      People's Republic of China
;
    'Zhang, Yi Dong' .
;     College of Chemistry and Bioengineering
      Guilin University of Technology
      Key Laboratory of Non-ferrous Metal Materials and Processing Technology
      Ministry of Education
      Guilin, 541004
      People's Republic of China
;
    'Zhang, Shu Hua' .
;     College of Chemistry and Bioengineering
      Guilin University of Technology
      Key Laboratory of Non-ferrous Metal Materials and Processing Technology
      Ministry of Education
      Guilin, 541004
      People's Republic of China
;
