# Supplementary material for: Tris[2,4-dichloro-6-(ethyl­imino­meth­yl)phenolato-κ2 N,O]cobalt(III)
Source: Acta Crystallogr Sect E Struct Rep Online. 2012 Jul 10;68(Pt 8):m1047. doi: 10.1107/S160053681203067X (PMC3414116; doi:10.1107/S160053681203067X)
Supplement: Supplementary file 2 [file e-68-m1047-Isup2.hkl]

# 
# h,k,l, Fc-squared, Fo-squared, sigma(Fo-squared) and status flag 
# 
data_I
_shelx_title ' co in P2(1)/n' 
_shelx_refln_list_code          4 
_shelx_F_calc_maximum      746.29 
_exptl_crystal_F_000      4320.00 
_reflns_d_resolution_high  0.7699 
 
loop_ 
 _symmetry_equiv_pos_as_xyz 
 'x, y, z' 
 '-x+1/2, y+1/2, -z+1/2' 
 '-x, -y, -z' 
 'x-1/2, -y-1/2, z-1/2' 
 
_cell_length_a    13.7293 
_cell_length_b    45.8918 
_cell_length_c    14.8108 
_cell_angle_alpha  90.000 
_cell_angle_beta   92.828 
_cell_angle_gamma  90.000 
 
_shelx_F_squared_multiplier     1.000 
 
loop_ 
 _refln_index_h 
 _refln_index_k 
 _refln_index_l 
 _refln_F_squared_calc 
 _refln_F_squared_meas 
 _refln_F_squared_sigma 
 _refln_observed_status 
   2   0   0    43924.04    48716.86    719.96 o 
   4   0   0      552.80      624.54     41.82 o 
   6   0   0    15825.08    15392.93    261.20 o 
   8   0   0     2452.14     2233.82     82.58 o 
  10   0   0      122.33      105.32     52.98 o 
  12   0   0     6431.07     5752.87    437.27 o 
  14   0   0      780.46      864.98    142.17 o 
  16   0   0      653.98      551.37    151.13 o 
   1   1   0      274.46      331.05     11.98 o 
   2   1   0    33409.03    37088.04    348.40 o 
   3   1   0    40515.60    43093.96    404.73 o 
   4   1   0      204.95      526.99     22.18 o 
   5   1   0    48439.38    46569.18    497.47 o 
   6   1   0     4610.05     3895.70     67.38 o 
   7   1   0     7715.06     7778.35    111.68 o 
   8   1   0     2574.85     2553.27     61.25 o 
   9   1   0     3981.22     3798.10     79.71 o 
  10   1   0       54.89      -30.17     41.90 o 
  11   1   0       41.90       14.82     39.88 o 
  12   1   0      460.93      579.34     52.24 o 
  13   1   0      195.92      223.07     52.40 o 
  14   1   0      658.08      726.60     81.62 o 
  15   1   0      392.46      422.67     97.15 o 
  16   1   0      251.25      464.40    104.92 o 
  17   1   0       19.96      -98.86     98.86 o 
   1   2   0    28817.11    33045.96    314.21 o 
   2   2   0     1670.44     1929.94     25.32 o 
   3   2   0     7998.38     8860.75     92.77 o 
   4   2   0     3379.95     3622.00    141.29 o 
   5   2   0      860.38      936.78     66.82 o 
   6   2   0     5871.99     5952.70    102.59 o 
   7   2   0    11602.87    11047.02    144.88 o 
   8   2   0     2250.84     1855.13     53.23 o 
   9   2   0     5400.64     5481.63    199.26 o 
  10   2   0     2602.35     2490.05     69.33 o 
  11   2   0      661.59      565.57     48.62 o 
  12   2   0       97.77       98.45     43.85 o 
  13   2   0      152.71      226.17     51.21 o 
  14   2   0      371.08      478.17     71.32 o 
  15   2   0      372.04      502.23    198.03 o 
  16   2   0      103.03       87.13     95.62 o 
  17   2   0        0.92     -111.11    111.11 o 
   1   3   0    34732.49    40233.86    487.82 o 
   2   3   0        0.64       -6.73      6.73 o 
   3   3   0    35764.52    42272.29    397.10 o 
   4   3   0   148994.03   150882.77   1388.51 o 
   5   3   0     1968.25     2450.19     47.59 o 
   6   3   0     1045.93      852.51     35.91 o 
   7   3   0     1664.14     1869.78     69.84 o 
   8   3   0      847.76     1176.29     47.60 o 
   9   3   0    22569.16    20740.16    253.78 o 
  10   3   0     3734.34     3246.72     82.95 o 
  11   3   0     1572.11     1428.36     69.06 o 
  12   3   0     1547.07     1562.75     67.35 o 
  13   3   0     1454.19     1404.55     85.45 o 
  14   3   0      665.91      896.87     78.54 o 
  15   3   0       78.63      225.75     86.09 o 
  16   3   0       20.88       17.00    152.93 o 
  17   3   0       22.06       17.42    131.42 o 
   0   4   0     3374.25     4975.45    112.90 o 
   1   4   0     7189.81     9134.88    143.77 o 
   2   4   0    11938.56    13016.53    127.58 o 
   3   4   0     7136.29     6982.46     75.63 o 
   4   4   0     2635.55     3346.64    157.96 o 
   5   4   0       91.60       14.55     20.87 o 
   6   4   0    21101.22    20819.72    211.72 o 
   7   4   0     1552.43     1729.47     50.93 o 
   8   4   0    11222.25     9886.02    137.92 o 
   9   4   0      100.18      535.50    149.64 o 
  10   4   0       42.03      136.75     44.16 o 
  11   4   0      596.79      663.44     78.81 o 
  12   4   0      310.88      359.96     48.61 o 
  13   4   0      177.70      199.28     76.40 o 
  14   4   0      482.79      680.14     72.81 o 
  15   4   0      311.58      479.94     92.79 o 
  16   4   0       45.74      -36.74    124.55 o 
  17   4   0       19.62      -10.16     96.73 o 
   1   5   0     4440.32     4691.42     84.47 o 
   2   5   0    13888.27    14527.90    194.34 o 
   3   5   0     9675.45     8975.54     94.08 o 
   4   5   0    11718.31    13029.43    134.57 o 
   5   5   0      342.03      184.15     16.01 o 
   6   5   0       55.58       79.53     27.48 o 
   7   5   0     3914.75     4166.57     63.15 o 
   8   5   0     3148.05     3051.59     66.96 o 
   9   5   0    14982.21    14414.59    224.31 o 
  10   5   0     3036.96     2791.03     74.15 o 
  11   5   0     3144.51     2921.73     86.57 o 
  12   5   0       91.41      -13.83     43.28 o 
  13   5   0      151.01      103.12     57.94 o 
  14   5   0        6.25       73.57     62.17 o 
  15   5   0     1129.99     1346.75     89.16 o 
  16   5   0      286.76      151.90     97.95 o 
  17   5   0      197.61      335.65    108.97 o 
   0   6   0   134760.45   147612.20   3865.25 o 
   1   6   0    33174.11    37103.92    553.51 o 
   2   6   0    95159.77   107900.05   1119.63 o 
   3   6   0       27.16       25.76      9.72 o 
   4   6   0    39599.48    41187.23    390.85 o 
   5   6   0      290.50      281.42     17.19 o 
   6   6   0     5169.62     5765.59     75.13 o 
   7   6   0     6627.61     6292.12     83.86 o 
   8   6   0     5137.23     4723.86     82.31 o 
   9   6   0     2684.99     2730.07     68.89 o 
  10   6   0     4875.77     4415.33    147.07 o 
  11   6   0       26.16       -2.91     38.90 o 
  12   6   0      241.67      154.71     45.07 o 
  13   6   0      285.38      242.82     61.62 o 
  14   6   0     1137.12     1231.63     84.87 o 
  15   6   0      481.76      470.57     73.78 o 
  16   6   0       54.11       -2.08     95.64 o 
  17   6   0      125.45       70.29     97.54 o 
   1   7   0    23338.90    25967.80    392.28 o 
   2   7   0     9796.11    10825.43    126.49 o 
   3   7   0     1844.63     1854.93     30.93 o 
   4   7   0     6259.31     6332.63     74.14 o 
   5   7   0       60.16       -1.18     17.69 o 
   6   7   0     3318.56     2600.49     46.68 o 
   7   7   0     8030.74     7369.00     93.36 o 
   8   7   0       28.00       51.42     27.11 o 
   9   7   0       18.35      156.10     35.52 o 
  10   7   0     4622.51     4178.42     88.67 o 
  11   7   0        3.35      -37.37     37.37 o 
  12   7   0     1181.26     1174.25     61.11 o 
  13   7   0       41.59       -4.01     55.79 o 
  14   7   0      509.53      568.67     73.68 o 
  15   7   0      159.04      197.15     68.65 o 
  16   7   0       16.94        3.66     92.44 o 
  17   7   0       21.49       66.90    145.76 o 
   0   8   0    11013.14    10515.45    167.06 o 
   1   8   0        7.42      -10.67     12.16 o 
   2   8   0        1.45       60.17     12.91 o 
   3   8   0     5986.88     5482.07     72.68 o 
   4   8   0     3285.08     3311.36     46.71 o 
   5   8   0     4146.84     3544.75     52.03 o 
   6   8   0     1845.02     1605.08     37.54 o 
   7   8   0    18161.78    17436.11    185.93 o 
   8   8   0     2837.88     2549.30     52.72 o 
   9   8   0     6863.40     6031.96    102.43 o 
  10   8   0      401.21      414.56     43.28 o 
  11   8   0       10.70      -40.70     40.70 o 
  12   8   0      860.05     1021.38     71.77 o 
  13   8   0     1516.29     1419.64     82.52 o 
  14   8   0       19.88      126.01     60.37 o 
  15   8   0      112.75       91.72     67.13 o 
  16   8   0       31.36      -87.53     92.66 o 
  17   8   0        0.97        2.39    146.35 o 
   1   9   0     4574.61     4784.86     87.41 o 
   2   9   0     4505.14     5211.48    155.32 o 
   3   9   0    30136.29    31851.14    342.76 o 
   4   9   0     3674.80     3825.81     52.04 o 
   5   9   0     1640.80     1311.74     31.44 o 
   6   9   0      965.93      739.32     28.64 o 
   7   9   0     3467.98     2822.98     52.59 o 
   8   9   0      796.93      883.10     74.64 o 
   9   9   0     2798.69     2421.34     65.47 o 
  10   9   0      752.41      656.41     44.53 o 
  11   9   0      280.15      150.09     54.41 o 
  12   9   0       49.41      -13.15     49.45 o 
  13   9   0       12.93       71.65     56.38 o 
  14   9   0       41.14       85.05     61.54 o 
  15   9   0       16.47       -6.93     67.99 o 
  16   9   0       51.30      -23.89    139.19 o 
  17   9   0       55.68      234.17    142.77 o 
   0  10   0      201.22      176.95     14.77 o 
   1  10   0     2308.24     2981.93     70.01 o 
   2  10   0   161912.89   176996.28   2141.51 o 
   3  10   0   144763.53   151567.66   1567.31 o 
   4  10   0      388.30      300.85     21.40 o 
   5  10   0     4513.78     3891.69     55.84 o 
   6  10   0     6416.41     5373.96     72.84 o 
   7  10   0     1388.89     1350.80     38.28 o 
   8  10   0    25822.48    24941.96    257.77 o 
   9  10   0     2202.32     2169.70     64.74 o 
  10  10   0      982.69     1078.77     52.15 o 
  11  10   0     1040.60     1026.59     66.05 o 
  12  10   0       72.13      -14.77     50.73 o 
  13  10   0      462.42      607.88     67.67 o 
  14  10   0       83.79       13.76     75.89 o 
  15  10   0       25.72      160.08     69.66 o 
  16  10   0      207.29      184.02    121.56 o 
  17  10   0       96.84      152.93    154.12 o 
   1  11   0    35590.12    37206.29    453.30 o 
   2  11   0     2341.00     2512.32    244.02 o 
   3  11   0     2455.66     2950.76    206.92 o 
   4  11   0     4222.72     3907.42     78.12 o 
   5  11   0    10113.29    10030.42    127.41 o 
   6  11   0      307.08      362.63     22.92 o 
   7  11   0        2.49      -19.78     19.78 o 
   8  11   0        4.05      138.85     37.33 o 
   9  11   0     3728.05     3922.82     83.38 o 
  10  11   0     3358.60     3301.11     78.54 o 
  11  11   0        0.41      -36.87     38.13 o 
  12  11   0      151.88      141.62     63.63 o 
  13  11   0        2.15      -37.45     65.99 o 
  14  11   0      101.10       56.95     64.42 o 
  15  11   0      558.03      736.15    114.40 o 
  16  11   0       59.84      -20.95     84.02 o 
  17  11   0      607.77      667.85    176.82 o 
   0  12   0   104972.11   119884.75   1762.85 o 
   1  12   0    20444.50    24166.20    301.96 o 
   2  12   0    53937.43    58783.06    875.55 o 
   3  12   0     9885.67    10926.33    130.64 o 
   4  12   0      553.69      624.31     26.14 o 
   5  12   0    14326.59    13846.19    177.70 o 
   6  12   0    11169.16    11512.65    129.84 o 
   7  12   0      220.90      188.77     23.19 o 
   8  12   0     1361.94     1236.36     65.25 o 
   9  12   0    14197.75    13583.55    207.36 o 
  10  12   0      328.07      450.67     43.61 o 
  11  12   0     1600.88     1783.59     81.49 o 
  12  12   0       13.30      -49.63     49.63 o 
  13  12   0       12.87      -73.43    110.40 o 
  14  12   0      561.06      600.53     72.16 o 
  15  12   0      234.51      294.65     88.60 o 
  16  12   0       66.95       81.63     93.96 o 
  17  12   0       11.68      -79.45    151.73 o 
   1  13   0    70929.05    75792.47    926.32 o 
   2  13   0     3399.10     3785.18    151.43 o 
   3  13   0      401.01      514.45     21.53 o 
   4  13   0      980.21      898.19     30.22 o 
   5  13   0    15401.87    15327.56    183.41 o 
   6  13   0      190.70      533.80     55.61 o 
   7  13   0      595.74      645.24     29.00 o 
   8  13   0      955.22     1049.00     38.11 o 
   9  13   0        6.83       88.39     30.82 o 
  10  13   0     2789.39     2257.44     98.64 o 
  11  13   0       39.61       43.60     48.94 o 
  12  13   0      588.04      449.76     61.15 o 
  13  13   0       62.95      -20.24     57.48 o 
  14  13   0      143.18      230.55     80.94 o 
  15  13   0     1310.96     1259.07    157.11 o 
  16  13   0       95.16      -10.04     92.26 o 
  17  13   0       13.60      -10.75    152.33 o 
   0  14   0      393.85      528.96     26.30 o 
   1  14   0    25706.38    28225.69    478.39 o 
   2  14   0    27186.32    28100.24    435.87 o 
   3  14   0     7610.01     8903.49    110.61 o 
   4  14   0     4580.44     4741.36     71.10 o 
   5  14   0     2831.98     3771.42     65.89 o 
   6  14   0     7316.03     7600.74    108.59 o 
   7  14   0     1745.45     1674.24     54.58 o 
   8  14   0     3000.76     2661.61     54.67 o 
   9  14   0       31.14      -18.09     35.41 o 
  10  14   0     4330.69     3798.80     85.19 o 
  11  14   0       32.48       61.30     51.27 o 
  12  14   0      442.64      469.25     61.20 o 
  13  14   0       11.08      -91.93    103.34 o 
  14  14   0      141.47      273.66     88.76 o 
  15  14   0      414.35      664.39    105.97 o 
  16  14   0       91.03       13.53     96.26 o 
  17  14   0       46.81       57.94    138.59 o 
   1  15   0      935.19     1443.70     52.13 o 
   2  15   0     2760.58     3219.02     77.55 o 
   3  15   0     5590.44     6427.08     97.46 o 
   4  15   0     4423.38     4767.25     71.90 o 
   5  15   0    33419.87    36703.75    402.86 o 
   6  15   0     8059.03     8289.99    119.85 o 
   7  15   0     1970.62     1871.71     55.61 o 
   8  15   0       15.38      112.29     27.77 o 
   9  15   0      136.00      208.09     34.69 o 
  10  15   0       94.01       89.05     49.34 o 
  11  15   0      293.34      310.42     57.54 o 
  12  15   0      567.12      657.73     67.49 o 
  13  15   0       59.27      -31.13     73.38 o 
  14  15   0      126.46      149.67     82.25 o 
  15  15   0       89.33      133.24     87.19 o 
  16  15   0       10.16      -58.14     88.70 o 
  17  15   0      117.03      153.37    104.10 o 
   0  16   0    73216.43    71849.24   1062.27 o 
   1  16   0      187.82      249.41     23.30 o 
   2  16   0    19780.47    20609.83    267.33 o 
   3  16   0     1260.44     1695.49     59.87 o 
   4  16   0     9968.62     8904.65    115.16 o 
   5  16   0     3388.69     2981.91     58.25 o 
   6  16   0     4005.07     3781.10     70.04 o 
   7  16   0     1029.26     1081.98     42.62 o 
   8  16   0     2084.37     2129.12     58.46 o 
   9  16   0     8672.14     8858.18    134.32 o 
  10  16   0      756.72      830.09     62.13 o 
  11  16   0     3857.02     3759.33    109.06 o 
  12  16   0      626.07      448.60     79.36 o 
  13  16   0      133.58       24.38     77.99 o 
  14  16   0      522.40      526.92     99.46 o 
  15  16   0      178.22      251.01    132.02 o 
  16  16   0       52.38       -1.90     91.69 o 
  17  16   0        0.25      -38.15    100.02 o 
   1  17   0    14462.29    15711.68    208.40 o 
   2  17   0     3721.99     4616.24    104.99 o 
   3  17   0     2254.48     2708.10     92.59 o 
   4  17   0     4496.43     4696.31     98.55 o 
   5  17   0     4364.70     4271.05     72.08 o 
   6  17   0     6585.60     5963.04     92.24 o 
   7  17   0       14.65        5.89     24.39 o 
   8  17   0      248.39      136.17     41.30 o 
   9  17   0     5318.09     4964.88    105.97 o 
  10  17   0      889.68      983.37     94.22 o 
  11  17   0      675.40      750.33     85.70 o 
  12  17   0      176.68      302.21     80.37 o 
  13  17   0      396.66      268.34     80.37 o 
  14  17   0      187.32      303.82    105.73 o 
  15  17   0       12.82      171.37     93.73 o 
  16  17   0      103.92       46.24     95.85 o 
  17  17   0       63.18      224.01    137.99 o 
   0  18   0    20924.08    19498.74    307.22 o 
   1  18   0    19791.73    20156.26    261.40 o 
   2  18   0     6528.88     6460.10    103.38 o 
   3  18   0    46287.96    46700.65    789.42 o 
   4  18   0     6212.51     7008.41     96.67 o 
   5  18   0      299.92      276.22     27.42 o 
   6  18   0      394.36      445.92     30.51 o 
   7  18   0      233.78      369.78     31.83 o 
   8  18   0      937.97      978.83     45.87 o 
   9  18   0     2103.60     2336.05     66.51 o 
  10  18   0     1270.58     1369.53     96.40 o 
  11  18   0      795.66      745.62     84.63 o 
  12  18   0     1192.36     1045.16     95.59 o 
  13  18   0     1143.35     1196.13    108.02 o 
  14  18   0      248.35      266.89     91.31 o 
  15  18   0      621.16      651.72    109.70 o 
  16  18   0      113.27       79.02     97.81 o 
   1  19   0     3524.70     3589.01    122.63 o 
   2  19   0      156.48      287.59     42.58 o 
   3  19   0    18205.30    18850.43    314.68 o 
   4  19   0     8378.86     7707.91    104.44 o 
   5  19   0     1198.85     1334.63     49.92 o 
   6  19   0      290.30      376.84     40.96 o 
   7  19   0     4640.90     4462.48     81.98 o 
   8  19   0     2913.22     2563.71     65.18 o 
   9  19   0     1052.59     1203.14     63.21 o 
  10  19   0      304.83      400.47     76.94 o 
  11  19   0       66.78      184.99     74.11 o 
  12  19   0       86.83      230.33     80.33 o 
  13  19   0        1.64      -62.16     77.82 o 
  14  19   0       86.83      160.92    141.87 o 
  15  19   0      534.95      746.09    111.89 o 
  16  19   0       84.80        4.28     96.64 o 
   0  20   0      172.94      424.51     27.13 o 
   1  20   0     4890.10     4524.87     79.66 o 
   2  20   0      107.83      109.18     21.41 o 
   3  20   0     1564.93     1666.92     76.16 o 
   4  20   0      864.11      892.53     44.81 o 
   5  20   0       13.41        3.54     19.66 o 
   6  20   0     1609.20     1605.11     47.56 o 
   7  20   0     9817.11     8825.00    128.66 o 
   8  20   0      352.33      305.92     37.18 o 
   9  20   0      683.23      807.69     55.22 o 
  10  20   0      714.40      812.78     80.41 o 
  11  20   0      394.57      551.62     80.67 o 
  12  20   0     1395.29     1516.87    107.58 o 
  13  20   0      390.83      312.47    108.12 o 
  14  20   0       52.21       15.57     86.72 o 
  15  20   0      301.56      366.08    100.48 o 
  16  20   0       12.90      -93.47     93.47 o 
   1  21   0      304.20      340.39     19.00 o 
   2  21   0     6956.29     7153.40    115.24 o 
   3  21   0      413.90      612.75     71.07 o 
   4  21   0     6759.95     5960.55    109.99 o 
   5  21   0     1877.03     2029.37    161.24 o 
   6  21   0     1480.40     1372.57     50.22 o 
   7  21   0     5124.24     5249.68    112.17 o 
   8  21   0       15.12      -23.32     39.43 o 
   9  21   0     3914.68     4120.73    104.08 o 
  10  21   0     1953.72     1841.35    111.09 o 
  11  21   0     4474.59     4321.06    148.85 o 
  12  21   0       28.07       17.89    154.12 o 
  13  21   0      337.78      223.79     87.31 o 
  14  21   0      366.09      414.02     98.39 o 
  15  21   0      731.49      696.79    109.55 o 
  16  21   0       56.79      -67.70     96.45 o 
   0  22   0     5931.95     5367.86    105.77 o 
   1  22   0     2016.80     2269.79     55.33 o 
   2  22   0    13737.18    13025.81    185.28 o 
   3  22   0     1825.22     2016.08     59.56 o 
   4  22   0     1843.91     1998.20     65.68 o 
   5  22   0    49523.49    47558.32    519.36 o 
   6  22   0       15.14       19.08     32.93 o 
   7  22   0    14098.70    13811.29    216.39 o 
   8  22   0       30.72       50.28     40.08 o 
   9  22   0     5972.47     6172.25    131.55 o 
  10  22   0      428.22      272.94     78.47 o 
  11  22   0     1204.96     1178.96     99.16 o 
  12  22   0       25.77      -69.40    106.63 o 
  13  22   0        7.42       86.59     84.10 o 
  14  22   0        4.55       38.82     92.09 o 
  15  22   0       13.46       93.80    121.27 o 
  16  22   0        0.41      -95.67     95.67 o 
   1  23   0     1826.53     2076.06     43.28 o 
   2  23   0     2792.51     3098.43     68.76 o 
   3  23   0       63.72      125.06     29.27 o 
   4  23   0     2531.15     2717.29     82.40 o 
   5  23   0     2240.49     2760.10     96.09 o 
   6  23   0     4472.43     3937.55     95.34 o 
   7  23   0       84.70      200.05     40.80 o 
   8  23   0     8456.68     7419.01    144.64 o 
   9  23   0      605.51      753.28     57.62 o 
  10  23   0      187.60       41.34     72.84 o 
  11  23   0     1035.53     1015.28     97.59 o 
  12  23   0      805.56      801.74     99.20 o 
  13  23   0       67.79      135.58     81.10 o 
  14  23   0     1031.16     1348.76    120.12 o 
  15  23   0        8.13       53.92     92.29 o 
  16  23   0      177.81      146.12    104.10 o 
   0  24   0    47235.77    45093.89    684.08 o 
   1  24   0     2304.95     2216.59     80.45 o 
   2  24   0    20847.40    20188.76    272.42 o 
   3  24   0      829.69      923.28     46.32 o 
   4  24   0     1573.48     1742.28     62.55 o 
   5  24   0      104.75       83.57     32.94 o 
   6  24   0      766.80      860.02     51.97 o 
   7  24   0       30.90        8.30     36.43 o 
   8  24   0       76.79      194.78     43.78 o 
   9  24   0      479.09      481.04     53.85 o 
  10  24   0        1.76       -8.30     68.05 o 
  11  24   0     1526.39     1497.01    110.05 o 
  12  24   0      165.36       79.09     81.13 o 
  13  24   0      652.54     1026.83    109.90 o 
  14  24   0      540.87      532.91     97.78 o 
  15  24   0      101.41       30.88     98.08 o 
  16  24   0       27.59       65.55    166.96 o 
   1  25   0     1173.66      958.59     69.88 o 
   2  25   0     7875.27     6981.28    204.05 o 
   3  25   0     6037.07     6094.55    111.04 o 
   4  25   0     4246.15     4052.37     77.41 o 
   5  25   0      508.74      459.75     44.03 o 
   6  25   0     3131.47     2776.60     80.27 o 
   7  25   0      216.09      254.03     44.27 o 
   8  25   0     4428.78     4329.77    108.54 o 
   9  25   0     1161.62     1117.43     68.29 o 
  10  25   0      208.84       91.25     70.59 o 
  11  25   0        2.15       74.26    107.53 o 
  12  25   0       31.33      -73.69     73.69 o 
  13  25   0        0.35       84.63     88.11 o 
  14  25   0        0.39       32.11     89.12 o 
  15  25   0      119.33       73.64     99.85 o 
  16  25   0      161.28      395.46    151.13 o 
   0  26   0     9553.52     8756.94    160.23 o 
   1  26   0     1209.68     1516.85     48.33 o 
   2  26   0      136.65      273.22     60.91 o 
   3  26   0     6139.47     6132.61    131.64 o 
   4  26   0     7603.28     7400.92    113.78 o 
   5  26   0      846.14      901.90     52.97 o 
   6  26   0      673.26      852.41     57.31 o 
   7  26   0      606.15      635.57     58.16 o 
   8  26   0      633.74      636.43     57.84 o 
   9  26   0       17.82       35.76     86.71 o 
  10  26   0      433.60      376.07     75.17 o 
  11  26   0      828.15      805.19     91.86 o 
  12  26   0      134.29       76.05     78.63 o 
  13  26   0      542.11      535.53    101.48 o 
  14  26   0      167.03      139.36     97.71 o 
  15  26   0        5.91      -88.49     88.49 o 
  16  26   0       30.76      154.72    143.96 o 
   1  27   0      984.19      993.98     44.42 o 
   2  27   0       35.67       13.62     46.63 o 
   3  27   0     1336.11     1477.62     56.78 o 
   4  27   0      139.78      389.12     81.61 o 
   5  27   0       13.08      237.15     69.29 o 
   6  27   0     1863.91     2083.81     77.93 o 
   7  27   0      908.56     1069.16     61.89 o 
   8  27   0      360.09      332.97     54.20 o 
   9  27   0     4446.21     3922.50    110.86 o 
  10  27   0       19.72      -21.11    128.43 o 
  11  27   0      721.12      665.63    130.82 o 
  12  27   0      134.00        1.01     70.75 o 
  13  27   0       13.66       40.09    140.08 o 
  14  27   0      513.48      775.74    213.26 o 
  15  27   0       26.67      -93.49     93.49 o 
   0  28   0    41132.98    38928.15    599.73 o 
   1  28   0     2345.15     2534.10     65.05 o 
   2  28   0      602.57      922.63     44.56 o 
   3  28   0    17370.53    16075.85    296.63 o 
   4  28   0     8391.46     8242.25    222.63 o 
   5  28   0    17674.79    16645.21    213.26 o 
   6  28   0    14873.52    14404.33    233.88 o 
   7  28   0    11732.76    10973.61    191.71 o 
   8  28   0     1124.85      810.40     63.38 o 
   9  28   0     2263.70     2431.96     92.00 o 
  10  28   0      394.94      163.77     74.73 o 
  11  28   0       39.71       -5.49     77.49 o 
  12  28   0       22.04      102.78     77.93 o 
  13  28   0      384.26      313.50     92.55 o 
  14  28   0       32.80      126.33     95.42 o 
  15  28   0       50.39       -0.64    147.85 o 
   1  29   0      502.56      533.75     36.44 o 
   2  29   0     7154.45     7178.71    124.81 o 
   3  29   0     2941.45     3217.48     79.36 o 
   4  29   0    10425.37    10522.54    169.70 o 
   5  29   0     3597.40     3995.77    111.57 o 
   6  29   0     3274.64     3447.49    102.38 o 
   7  29   0      434.40      529.66     55.33 o 
   8  29   0       34.10       56.10     80.83 o 
   9  29   0     1092.44     1300.99     77.28 o 
  10  29   0       11.96      -60.31     65.21 o 
  11  29   0     1094.74      828.21     99.22 o 
  12  29   0      349.77      393.08     92.92 o 
  13  29   0      578.52      608.89    102.74 o 
  14  29   0      255.94      222.54    186.98 o 
  15  29   0      285.29      251.45    107.75 o 
   0  30   0    22035.68    20575.64    494.02 o 
   1  30   0       18.30       14.62     27.92 o 
   2  30   0     5796.35     5282.57    102.99 o 
   3  30   0     2475.21     2594.12     87.52 o 
   4  30   0     6413.67     6629.19    152.10 o 
   5  30   0     2418.43     2516.96    123.56 o 
   6  30   0      692.39      716.04     56.20 o 
   7  30   0      185.07      206.58     49.62 o 
   8  30   0     2700.86     2357.98     88.96 o 
   9  30   0      664.94      662.36     63.93 o 
  10  30   0       46.32       11.57     72.28 o 
  11  30   0        2.90        2.83     79.45 o 
  12  30   0     1138.39     1008.92    108.59 o 
  13  30   0      172.43       49.18     93.72 o 
  14  30   0      137.43       71.26    227.60 o 
  15  30   0       22.69       95.10    100.24 o 
   1  31   0     1034.39     1532.17     74.64 o 
   2  31   0      628.84      717.54     46.63 o 
   3  31   0     8305.85     8054.35    146.27 o 
   4  31   0     1744.98     2007.58     63.62 o 
   5  31   0     7234.33     7021.21    118.15 o 
   6  31   0     1802.95     1622.45     74.92 o 
   7  31   0      218.96      384.60     53.78 o 
   8  31   0     1375.37     1446.52     76.38 o 
   9  31   0     2217.56     2020.40     87.80 o 
  10  31   0       11.00      -17.13     70.74 o 
  11  31   0      437.42      474.72     92.66 o 
  12  31   0       21.24      157.04     86.57 o 
  13  31   0        9.31      157.15     94.99 o 
  14  31   0       70.25       93.65     98.45 o 
  15  31   0       49.97       69.51    104.32 o 
   0  32   0        6.40      123.06     60.93 o 
   1  32   0    16875.19    15783.92    285.93 o 
   2  32   0      249.53      335.42     37.39 o 
   3  32   0     4799.84     5246.96    108.48 o 
   4  32   0      984.79     1189.26     50.93 o 
   5  32   0      345.92      604.41     44.00 o 
   6  32   0      127.25      276.77     50.64 o 
   7  32   0     4095.18     3551.39    165.31 o 
   8  32   0      471.96      591.49     61.69 o 
   9  32   0      103.90       78.71     50.43 o 
  10  32   0      217.41      212.27     94.38 o 
  11  32   0      328.87      313.25     85.05 o 
  12  32   0      149.96      277.63     91.36 o 
  13  32   0     1277.19     1338.25    224.91 o 
  14  32   0      192.24      210.40    101.78 o 
  15  32   0      215.16      184.38    107.47 o 
   1  33   0     2024.79     2532.97     92.86 o 
   2  33   0       14.18       31.56     43.83 o 
   3  33   0     2223.54     2513.89     77.15 o 
   4  33   0     1842.63     1999.46     65.21 o 
   5  33   0     4782.70     4522.58     94.53 o 
   6  33   0     2969.14     2716.83     92.49 o 
   7  33   0        3.61       35.95     47.34 o 
   8  33   0      334.96      374.87     55.73 o 
   9  33   0        1.53      -18.52     49.29 o 
  10  33   0     2664.30     2634.46    131.03 o 
  11  33   0      185.64      -36.78     80.83 o 
  12  33   0      744.32      617.86    149.34 o 
  13  33   0       66.99      144.09     96.59 o 
  14  33   0       61.70      -92.82     92.82 o 
   0  34   0     3391.09     3072.25    145.16 o 
   1  34   0     2933.34     2927.91    139.78 o 
   2  34   0      110.44      128.46     63.92 o 
   3  34   0     3349.28     3360.31    156.51 o 
   4  34   0    10383.46     9713.47    148.03 o 
   5  34   0     5286.10     5175.72    102.17 o 
   6  34   0      915.69      963.80     65.23 o 
   7  34   0      172.79       98.45     50.73 o 
   8  34   0     3608.56     3267.61    106.67 o 
   9  34   0       28.94       -5.30     69.27 o 
  10  34   0     2076.11     2207.98    128.89 o 
  11  34   0       37.12      -73.70     73.70 o 
  12  34   0       95.16       37.52    130.23 o 
  13  34   0       48.48      -88.46     88.46 o 
  14  34   0        0.96      -92.71     92.71 o 
   1  35   0     1099.11     1127.86     68.19 o 
   2  35   0     1313.41     1416.65     75.91 o 
   3  35   0       24.52      113.29     47.48 o 
   4  35   0     1526.47     1895.69     98.13 o 
   5  35   0     2480.80     2916.19     94.96 o 
   6  35   0       25.71      -18.02     46.30 o 
   7  35   0       36.42       57.21     50.07 o 
   8  35   0      689.96      703.24     65.63 o 
   9  35   0        0.35      -69.26     69.26 o 
  10  35   0      957.43     1099.95    186.68 o 
  11  35   0      189.98      211.73     87.64 o 
  12  35   0       88.81       22.74     87.00 o 
  13  35   0       29.22      -87.00     87.00 o 
  14  35   0       49.11      -92.71     92.71 o 
   0  36   0      115.45      103.94     66.31 o 
   1  36   0      160.53      172.13     48.75 o 
   2  36   0      326.85      422.77     65.41 o 
   3  36   0     1267.41     1259.23     80.33 o 
   4  36   0      268.59      259.88     46.11 o 
   5  36   0      448.68      486.55     55.83 o 
   6  36   0      112.23        2.52     46.21 o 
   7  36   0      547.21      653.14     89.36 o 
   8  36   0      551.71      744.52     68.10 o 
   9  36   0      563.20      521.87     87.85 o 
  10  36   0      291.41      314.79     88.41 o 
  11  36   0      191.20      135.71     85.95 o 
  12  36   0        2.16        6.44    123.36 o 
  13  36   0      173.97      127.69     96.21 o 
  14  36   0        0.38      -93.96     93.96 o 
   1  37   0     1809.60     1712.19     86.82 o 
   2  37   0     3089.22     2952.18    212.06 o 
   3  37   0      408.87      341.94     88.71 o 
   4  37   0       25.13       47.97     42.95 o 
   5  37   0       15.46       -2.34     53.39 o 
   6  37   0      429.68      223.35     89.96 o 
   7  37   0     1324.27     1350.42    100.06 o 
   8  37   0     1248.36     1333.82     79.01 o 
   9  37   0       27.95       32.55     68.81 o 
  10  37   0       55.40      125.17     81.94 o 
  11  37   0      179.71      208.65     96.18 o 
  12  37   0       86.46       28.26    210.27 o 
  13  37   0       17.94      -84.63     84.63 o 
   0  38   0     1591.74     1317.19    116.49 o 
   1  38   0     3459.64     3365.77    115.43 o 
   2  38   0     4146.76     4102.74    126.55 o 
   3  38   0     1399.07     1547.82     87.94 o 
   4  38   0     2971.85     2672.18     89.05 o 
   5  38   0     1016.85     1206.93     86.71 o 
   6  38   0       26.16      -44.94     44.94 o 
   7  38   0      560.48      592.01     63.75 o 
   8  38   0        0.84       -0.13     52.48 o 
   9  38   0      357.88      368.45     81.52 o 
  10  38   0      451.30      459.88     93.86 o 
  11  38   0      549.87      410.89     92.37 o 
  12  38   0      280.42      231.87     95.03 o 
  13  38   0        1.73      -11.12     98.86 o 
   1  39   0     1695.65     1536.65     87.13 o 
   2  39   0       17.40      173.65     54.70 o 
   3  39   0        0.82       64.65     48.44 o 
   4  39   0       19.01      132.62     55.76 o 
   5  39   0      714.79      846.30    115.59 o 
   6  39   0      469.41      456.99     78.25 o 
   7  39   0      615.91      672.29     69.36 o 
   8  39   0      146.16      383.37     62.22 o 
   9  39   0      505.68      529.25     86.54 o 
  10  39   0      619.72      553.55     95.36 o 
  11  39   0      224.62       65.57    106.63 o 
  12  39   0       49.76       -5.14     87.22 o 
  13  39   0      106.69       80.17     99.26 o 
   0  40   0       25.28      -48.98     67.50 o 
   1  40   0     1313.37     1272.52     83.00 o 
   2  40   0     1014.56     1069.02     77.05 o 
   3  40   0      547.46      412.88     55.17 o 
   4  40   0      460.56      677.23     85.72 o 
   5  40   0      238.21      363.36     71.77 o 
   6  40   0     3590.24     3646.55    176.52 o 
   7  40   0       34.66      -43.21     57.84 o 
   8  40   0     3479.99     3521.37    116.12 o 
   9  40   0       32.96       38.92     72.60 o 
  10  40   0       83.58       33.96     80.63 o 
  11  40   0        0.65      -78.94    108.12 o 
  12  40   0      126.26       77.79    144.56 o 
  13  40   0        0.64      -30.47    139.78 o 
   1  41   0     1447.41     1439.37     86.12 o 
   2  41   0      319.99      293.93    122.16 o 
   3  41   0      473.77      443.22     55.26 o 
   4  41   0      798.97      825.98     78.13 o 
   5  41   0      656.76      623.90     77.98 o 
   6  41   0      153.57      307.98     72.10 o 
   7  41   0       23.57       -1.09     61.70 o 
   8  41   0      471.55      522.33     83.44 o 
   9  41   0        7.77      -25.07     92.89 o 
  10  41   0       40.90      -27.38     96.18 o 
  11  41   0       10.47      -83.84     83.84 o 
  12  41   0        6.30       42.02     90.52 o 
   0  42   0     2166.82     2259.83    146.35 o 
   1  42   0       47.92      113.95     89.60 o 
   2  42   0       74.20       89.36     56.58 o 
   3  42   0      140.17      134.86     62.70 o 
   4  42   0     1324.68     1361.48     97.11 o 
   5  42   0       91.05       54.61     64.42 o 
   6  42   0      209.16      146.41    103.34 o 
   7  42   0       64.01      133.21     67.29 o 
   8  42   0       31.43       19.24    116.49 o 
   9  42   0       46.33        7.17    102.75 o 
  10  42   0      252.37      248.80    102.45 o 
  11  42   0       43.55      158.44     93.76 o 
  12  42   0        6.89      -88.66     88.66 o 
   1  43   0     1101.59     1179.95     84.85 o 
   2  43   0       75.17       50.53     54.59 o 
   3  43   0      605.58      631.13     77.41 o 
   4  43   0      598.41      531.33     73.28 o 
   5  43   0       33.99       13.54     62.06 o 
   6  43   0      533.60      408.09     74.75 o 
   7  43   0       37.55      -51.47     66.75 o 
   8  43   0      131.25      165.77     80.35 o 
   9  43   0      646.45      778.96    135.60 o 
  10  43   0        5.37       11.35    120.07 o 
  11  43   0       23.72      -49.69     85.53 o 
  12  43   0       31.26      -77.66     94.20 o 
   0  44   0     1451.50     1601.54    133.81 o 
   1  44   0       33.63       78.65     59.14 o 
   2  44   0     1350.01     1550.44     94.06 o 
   3  44   0      903.31      944.86    143.67 o 
   4  44   0      836.53      940.59     90.18 o 
   5  44   0      404.61      452.86    118.88 o 
   6  44   0      500.91      615.00     88.11 o 
   7  44   0       12.04      -17.19     69.53 o 
   8  44   0      919.94      955.75     98.20 o 
   9  44   0       27.82      -11.95    105.14 o 
  10  44   0      366.58        3.58    122.46 o 
  11  44   0        9.35      -33.45    126.04 o 
  12  44   0      407.72      429.51    152.33 o 
   1  45   0       33.24       73.08    153.22 o 
   2  45   0      238.32      410.92     91.70 o 
   3  45   0       62.71      175.52    103.05 o 
   4  45   0       43.42      185.10     70.33 o 
   5  45   0      948.66     1260.35    149.94 o 
   6  45   0     1601.55     1603.60    113.34 o 
   7  45   0      129.36      174.95     74.76 o 
   8  45   0      247.67      153.20     76.24 o 
   9  45   0       14.25      173.83    126.64 o 
  10  45   0        5.32      -13.74    123.65 o 
  11  45   0      235.13      -13.14    132.02 o 
   0  46   0       21.52       84.83     90.80 o 
   1  46   0     1272.37     1336.50     93.14 o 
   2  46   0      130.95       15.53     91.40 o 
   3  46   0        2.40       35.52     64.06 o 
   4  46   0        3.84      130.12     68.22 o 
   5  46   0     2318.15     2150.31    143.96 o 
   6  46   0     1045.16     1105.47    100.63 o 
   7  46   0      483.22      578.23     87.89 o 
   8  46   0        2.41      -75.61     75.61 o 
   9  46   0      435.83      470.72    142.17 o 
  10  46   0      383.08      399.64    143.96 o 
  11  46   0        8.87      192.95    137.99 o 
   1  47   0       95.28      171.97     65.98 o 
   2  47   0      470.39      427.46     76.66 o 
   3  47   0       28.54       32.47     68.19 o 
   4  47   0      294.62      316.96    126.04 o 
   5  47   0      196.84      369.90     84.48 o 
   6  47   0      818.23     1021.44    277.77 o 
   7  47   0       21.09       67.32    102.15 o 
   8  47   0        3.20      -75.08     75.08 o 
   9  47   0      376.79      381.72    140.98 o 
  10  47   0       27.31      205.49    136.80 o 
   0  48   0       29.46        1.79     90.20 o 
   1  48   0      513.21      596.14     78.93 o 
   2  48   0      238.78      225.74     72.65 o 
   3  48   0      488.13      551.18     84.98 o 
   4  48   0      350.79      420.62     81.69 o 
   5  48   0      568.83      391.28    129.63 o 
   6  48   0      347.76      309.10     82.87 o 
   7  48   0      120.17      101.37     76.56 o 
   8  48   0      255.12      220.66    105.73 o 
   9  48   0      118.36      219.23    133.21 o 
  10  48   0       30.55      -69.89    127.24 o 
   1  49   0      887.61      766.42    124.85 o 
   2  49   0      646.72      830.62    109.92 o 
   3  49   0       14.51       60.45     69.24 o 
   4  49   0     1114.39     1014.63    102.71 o 
   5  49   0        0.42      -61.03     73.66 o 
   6  49   0       81.27       32.35     78.25 o 
   7  49   0      621.27      628.06    167.56 o 
   8  49   0      160.79      135.85     88.11 o 
   9  49   0      673.15      498.20    148.15 o 
   0  50   0     4087.22     3897.21    207.29 o 
   1  50   0      499.27      459.37    114.69 o 
   2  50   0      372.27      316.88     78.09 o 
   3  50   0      483.15      349.10    138.89 o 
   4  50   0      436.51      521.45    156.21 o 
   5  50   0        0.27      -32.47     75.78 o 
   6  50   0      646.24      581.95    145.46 o 
   7  50   0      143.28      130.74     82.76 o 
   8  50   0      517.78      449.22     97.86 o 
   9  50   0       35.36      375.15    146.95 o 
   1  51   0       40.91      101.27     72.65 o 
   2  51   0       19.44      -72.22     72.22 o 
   3  51   0      102.86      271.17    145.76 o 
   4  51   0      173.28      182.50     79.83 o 
   5  51   0      408.21      528.87     91.41 o 
   6  51   0      588.07      603.08    120.97 o 
   7  51   0       88.30      260.51     88.40 o 
   8  51   0       35.15      126.77     83.58 o 
   9  51   0      731.47      692.35    161.89 o 
   1  52   0      258.97      301.67     78.35 o 
   2  52   0      153.45      156.39     79.38 o 
   3  52   0      280.53      376.17     87.66 o 
   4  52   0      416.47      466.43     83.85 o 
   5  52   0      824.46      610.77     99.05 o 
   6  52   0       38.47        1.20     79.62 o 
   7  52   0      347.46      384.67     93.77 o 
   8  52   0       52.17        1.14     86.39 o 
   1  53   0      436.20      435.98     83.61 o 
   2  53   0      212.76      266.72     83.25 o 
   3  53   0       46.95      191.57     79.38 o 
   4  53   0      340.85      260.28     88.25 o 
   5  53   0       34.80       61.91     80.05 o 
   6  53   0       61.40       42.07     82.67 o 
   7  53   0       10.90       44.34     84.63 o 
   8  53   0        0.77       75.04     90.18 o 
   1  54   0       11.36        5.52     73.29 o 
   2  54   0        6.04      -11.67     72.59 o 
   3  54   0       66.38      161.89     80.68 o 
   4  54   0      213.03      187.03     84.22 o 
   5  54   0      114.73       62.24    181.30 o 
   6  54   0      757.74      907.12    109.61 o 
   7  54   0       12.34      -28.28     83.58 o 
   1  55   0        0.22      122.46    117.08 o 
   2  55   0       10.57       24.97     79.45 o 
   3  55   0      248.33      239.47    102.15 o 
   4  55   0        4.23       -3.42     77.93 o 
   5  55   0      185.25      176.74     87.21 o 
   6  55   0        0.99      -21.72     79.01 o 
   0  56   0       21.68      138.59    116.49 o 
   1  56   0     1715.64     1448.01    173.83 o 
   2  56   0      157.47      187.69     81.89 o 
   3  56   0     1033.87     1047.85    112.40 o 
   4  56   0      163.79      222.86     89.70 o 
   5  56   0       36.69      108.69     84.79 o 
   6  56   0        3.82      -77.50     77.50 o 
   1  57   0      321.18      282.97     88.46 o 
   2  57   0       80.22      122.45     80.00 o 
   3  57   0      368.56      427.67     96.46 o 
   4  57   0       28.55        0.39     82.65 o 
   5  57   0       30.31       16.29    140.08 o 
   0  58   0       28.24     -106.93    106.93 o 
   1  58   0        0.27       26.29     79.38 o 
   2  58   0       33.98       98.57    121.86 o 
   3  58   0      274.92      162.42    153.22 o 
   4  58   0      314.36      376.78     96.79 o 
   1  59   0       11.44       70.84    113.20 o 
   2  59   0        0.34       32.86    124.25 o 
 -17   0   1       30.89      164.28    140.98 o 
 -15   0   1        1.58      299.88    127.84 o 
 -13   0   1     1967.62     2000.44    112.52 o 
 -11   0   1        6.93       12.66     56.35 o 
  -9   0   1     9400.47     8856.85    188.26 o 
  -7   0   1     2143.65     2467.19    103.64 o 
  -5   0   1     8646.33     8890.03    236.56 o 
  -3   0   1     3412.50     2964.74     66.45 o 
  -1   0   1   431517.94   452676.13   9257.96 o 
   1   0   1   556949.19   561243.50  19897.38 o 
   3   0   1    96970.59   107107.48   1568.01 o 
   5   0   1     2080.10     3125.62    243.13 o 
   7   0   1    26906.61    25935.31    418.85 o 
   9   0   1     7928.35     7669.55    168.55 o 
  11   0   1    17399.89    17179.87    322.73 o 
  13   0   1      802.42      861.29     81.16 o 
  15   0   1      351.87      366.78    123.65 o 
  17   0   1      140.55      140.38    141.58 o 
 -17   1   1      520.88      402.61    106.42 o 
 -16   1   1      744.82     1119.56    119.32 o 
 -15   1   1     1793.10     2159.29    104.93 o 
 -14   1   1       71.17      126.91     54.00 o 
 -13   1   1     1934.51     1950.71    123.30 o 
 -12   1   1     5473.28     5077.89    216.42 o 
 -11   1   1      274.84      260.74     43.68 o 
 -10   1   1     1333.09     1281.11     55.02 o 
  -9   1   1       39.37       67.83     37.07 o 
  -8   1   1     1123.48     1013.75     43.32 o 
  -7   1   1     1500.21     1540.21     48.18 o 
  -6   1   1      790.55      934.03     65.44 o 
  -5   1   1     3200.99     2761.15     51.48 o 
  -4   1   1     3155.96     4004.28     59.97 o 
  -3   1   1     5902.55     5454.90     71.54 o 
  -2   1   1     1061.38     1279.46     23.41 o 
  -1   1   1   202340.08   220486.59   2310.66 o 
   0   1   1      154.21      219.85     19.43 o 
   1   1   1       22.63       -6.92      6.92 o 
   2   1   1     2913.32     4139.62     46.51 o 
   3   1   1     5457.02     5672.03     64.58 o 
   4   1   1    23834.25    22965.70    252.36 o 
   5   1   1    61397.29    57775.36    611.71 o 
   6   1   1     1079.98     1321.05     70.28 o 
   7   1   1     8153.28     7319.97    107.94 o 
   8   1   1     1268.88     1377.02     74.84 o 
   9   1   1      574.20      632.56     40.10 o 
  10   1   1     3649.35     3567.84     81.03 o 
  11   1   1     1123.12     1623.68    165.29 o 
  12   1   1      530.89      382.93     50.61 o 
  13   1   1     1995.97     1963.85     91.00 o 
  14   1   1       18.79      122.61     92.59 o 
  15   1   1       37.03       49.12     88.68 o 
  16   1   1      137.90       59.44     95.24 o 
  17   1   1      171.20      215.42    110.51 o 
 -17   2   1      511.97      903.51    118.48 o 
 -16   2   1       48.47      187.62     97.57 o 
 -15   2   1      179.58      321.41     72.84 o 
 -14   2   1      716.44      695.38     63.24 o 
 -13   2   1       16.27      148.22     49.21 o 
 -12   2   1        8.00      130.83     45.77 o 
 -11   2   1      441.48      422.13     47.32 o 
 -10   2   1       98.28       32.11     35.94 o 
  -9   2   1      620.15      531.48     55.70 o 
  -8   2   1      227.40      196.27     31.15 o 
  -7   2   1        3.72        1.47     24.42 o 
  -6   2   1    34279.46    34384.45    379.29 o 
  -5   2   1       20.35       95.95     44.84 o 
  -4   2   1     4979.20     5327.01     63.44 o 
  -3   2   1     1306.89     1020.96     27.38 o 
  -2   2   1    13256.82    15621.34    198.55 o 
  -1   2   1    15263.37    16528.06    176.50 o 
   0   2   1    23206.14    25112.98    312.41 o 
   1   2   1    13756.27    14989.25    162.46 o 
   2   2   1      807.94     1208.87     28.59 o 
   3   2   1    28816.41    33347.59    316.28 o 
   4   2   1     7229.71     7776.20     86.52 o 
   5   2   1     4144.78     3759.38     53.91 o 
   6   2   1    29040.90    28562.71    318.81 o 
   7   2   1     2543.34     3054.32     99.41 o 
   8   2   1    31594.49    28681.76    328.97 o 
   9   2   1      349.99      367.93     37.25 o 
  10   2   1     2998.94     2933.12     90.64 o 
  11   2   1       75.23       77.13     58.63 o 
  12   2   1      706.80      503.28     60.87 o 
  13   2   1      400.80      450.73     62.10 o 
  14   2   1      580.37      581.26     96.30 o 
  15   2   1        2.91       48.43     89.10 o 
  16   2   1      149.71      297.01    101.35 o 
  17   2   1       59.70      136.25    103.00 o 
 -17   3   1       30.92       73.04     96.40 o 
 -16   3   1      172.73      206.77    100.30 o 
 -15   3   1        2.73       75.79     75.49 o 
 -14   3   1      485.51      420.34     58.64 o 
 -13   3   1      351.31      405.95     64.06 o 
 -12   3   1      266.21      203.50     47.70 o 
 -11   3   1     1941.99     1748.51     66.49 o 
 -10   3   1        6.00      -33.74     33.74 o 
  -9   3   1       12.61      -40.09     40.09 o 
  -8   3   1      215.14      290.33     32.55 o 
  -7   3   1     5185.61     5620.67    127.26 o 
  -6   3   1     1983.57     2236.54     51.20 o 
  -5   3   1    20320.39    22035.24    219.32 o 
  -4   3   1    78852.93    81131.27    755.61 o 
  -3   3   1     4674.88     4687.89     54.79 o 
  -2   3   1      683.28      684.41     24.40 o 
  -1   3   1    14433.34    17874.58    191.93 o 
   0   3   1     8328.24     9048.04    101.55 o 
   1   3   1     4180.03     4842.36     58.35 o 
   2   3   1     3781.66     4714.11     52.32 o 
   3   3   1     8824.52     9290.94     97.66 o 
   4   3   1     4527.08     4580.66     57.73 o 
   5   3   1     1754.15     1954.17     37.75 o 
   6   3   1    27316.79    28007.22    277.51 o 
   7   3   1    20347.04    20776.38    244.33 o 
   8   3   1     3288.65     3300.01     71.96 o 
   9   3   1     2322.68     2049.71     60.90 o 
  10   3   1      210.56      361.26     41.29 o 
  11   3   1      143.38       73.96     49.75 o 
  12   3   1      292.66       98.63     44.87 o 
  13   3   1      795.57      772.73     69.81 o 
  14   3   1     1061.57     1160.34    109.58 o 
  15   3   1       36.41      113.12     89.92 o 
  16   3   1       78.24      102.07     98.19 o 
  17   3   1       13.26       46.75     99.90 o 
 -17   4   1      179.69      178.77    101.76 o 
 -16   4   1      402.70      661.20    109.19 o 
 -15   4   1      449.95      641.25     81.31 o 
 -14   4   1      722.28     1143.00     83.02 o 
 -13   4   1      167.84       70.85     48.35 o 
 -12   4   1      704.35      623.80     56.82 o 
 -11   4   1      373.29      396.79     55.48 o 
 -10   4   1      824.27      736.75     47.68 o 
  -9   4   1     3583.86     3512.53     76.98 o 
  -8   4   1     5703.80     6474.25    104.30 o 
  -7   4   1     8454.02     8253.12    117.86 o 
  -6   4   1       65.26       94.42     28.43 o 
  -5   4   1      437.54      486.70     27.28 o 
  -4   4   1    18791.96    19635.57    215.11 o 
  -3   4   1     9107.80    10452.89    108.13 o 
  -2   4   1     4592.70     5078.41     64.41 o 
  -1   4   1     1291.30     1362.10     26.63 o 
   0   4   1    46616.84    52069.99    547.92 o 
   1   4   1       62.09      230.57     21.38 o 
   2   4   1     2830.95     4582.55     51.43 o 
   3   4   1       83.50       49.11     10.34 o 
   4   4   1    37252.54    37952.22    361.33 o 
   5   4   1    22179.28    22831.09    251.39 o 
   6   4   1       69.27      110.41     30.86 o 
   7   4   1     6076.37     6261.48    128.82 o 
   8   4   1     1326.85     1237.85     49.13 o 
   9   4   1     6176.73     5905.18    100.81 o 
  10   4   1     4429.77     4062.11     85.34 o 
  11   4   1      511.57      323.23     45.97 o 
  12   4   1      455.10      354.05     48.84 o 
  13   4   1       77.37      121.94     98.68 o 
  14   4   1      732.38      849.28     76.98 o 
  15   4   1        1.31       98.38     88.70 o 
  16   4   1       29.29      101.94     93.48 o 
  17   4   1       12.43      -30.18    102.00 o 
 -17   5   1        0.97       47.10    114.99 o 
 -16   5   1      982.88     1089.39    117.59 o 
 -15   5   1      173.58      358.88     74.32 o 
 -14   5   1      684.11      835.14     77.32 o 
 -13   5   1       24.29      -42.89     44.58 o 
 -12   5   1       76.25       54.95     44.48 o 
 -11   5   1       81.01      157.84     42.30 o 
 -10   5   1       13.45      123.61     37.78 o 
  -9   5   1     1763.36     1478.90     70.10 o 
  -8   5   1    32358.00    29553.13    339.67 o 
  -7   5   1     6175.17     6054.73     80.27 o 
  -6   5   1    50344.77    50410.66    481.22 o 
  -5   5   1     7437.48     7587.10     87.69 o 
  -4   5   1       52.88      229.13     18.73 o 
  -3   5   1    18602.40    19294.90    287.51 o 
  -2   5   1    35373.85    37963.29    458.99 o 
  -1   5   1      734.87      786.88     21.30 o 
   0   5   1    18250.81    20006.08    214.71 o 
   1   5   1     1836.82     2229.63     55.77 o 
   2   5   1     4528.11     6050.14     65.48 o 
   3   5   1    43434.48    50169.79    470.41 o 
   4   5   1    41833.60    43420.37    411.39 o 
   5   5   1    68019.79    67993.08    801.00 o 
   6   5   1     9169.65     8366.80    100.05 o 
   7   5   1      171.06      154.61     29.74 o 
   8   5   1      228.56      208.93     30.08 o 
   9   5   1    10054.81     9288.98    136.47 o 
  10   5   1     5328.92     5279.29     99.51 o 
  11   5   1        2.98      -38.29     38.29 o 
  12   5   1      125.29      178.45     56.23 o 
  13   5   1      628.31      776.65     72.24 o 
  14   5   1       88.11      134.46     61.03 o 
  15   5   1       11.42       12.43     87.13 o 
  16   5   1      596.33      537.58    107.62 o 
  17   5   1      120.72      133.21    102.33 o 
 -17   6   1        8.41        9.32    232.67 o 
 -16   6   1      370.42      528.01     81.19 o 
 -15   6   1      295.24      238.35     72.18 o 
 -14   6   1      376.47      436.21     74.80 o 
 -13   6   1      393.51      377.94     53.45 o 
 -12   6   1      757.87      613.41     57.86 o 
 -11   6   1     3493.69     3640.91     89.15 o 
 -10   6   1     3726.58     3658.72     83.84 o 
  -9   6   1      472.82      456.94     43.44 o 
  -8   6   1     4635.40     4733.93     71.88 o 
  -7   6   1        1.85        9.13     18.23 o 
  -6   6   1    23957.92    23986.19    241.05 o 
  -5   6   1    18071.05    18356.96    186.54 o 
  -4   6   1    15682.48    15854.08    160.64 o 
  -3   6   1     8809.08     8862.21    123.33 o 
  -2   6   1    65197.13    72043.17    872.36 o 
  -1   6   1   130066.52   153960.28   1888.31 o 
   0   6   1    15246.54    16862.17    182.26 o 
   1   6   1   111139.76   124051.46   1249.13 o 
   2   6   1   203074.64   222165.33   2736.39 o 
   3   6   1      658.63      805.58     45.98 o 
   4   6   1    17540.08    18166.64    187.29 o 
   5   6   1      400.78      416.61     38.80 o 
   6   6   1     1525.02     1667.56     40.30 o 
   7   6   1     2235.59     2068.60     58.67 o 
   8   6   1     3287.78     3295.40     69.09 o 
   9   6   1     5830.36     5808.50    101.14 o 
  10   6   1        1.13       75.27     35.65 o 
  11   6   1       96.52      -10.56     56.42 o 
  12   6   1     3071.57     3135.56    104.07 o 
  13   6   1     2608.05     2770.36    103.22 o 
  14   6   1      205.38      191.27    110.13 o 
  15   6   1     1447.85     1484.08    166.37 o 
  16   6   1       61.79       64.49     94.57 o 
  17   6   1      226.58      440.28    109.90 o 
 -17   7   1      203.58       86.62    146.35 o 
 -16   7   1       77.59       73.75     74.18 o 
 -15   7   1      494.40      437.07     76.99 o 
 -14   7   1      855.56      907.39     80.35 o 
 -13   7   1      805.08      754.33     58.80 o 
 -12   7   1      189.35      151.00     49.15 o 
 -11   7   1     4274.21     4267.44     93.95 o 
 -10   7   1     3298.71     3132.99     78.14 o 
  -9   7   1      894.98      830.30     64.57 o 
  -8   7   1      730.35      688.19     61.17 o 
  -7   7   1      322.31      503.76     26.23 o 
  -6   7   1     6323.39     6440.14     98.63 o 
  -5   7   1     9258.77     9588.75    107.10 o 
  -4   7   1     6026.67     6007.01     71.28 o 
  -3   7   1    33306.87    34669.98    424.34 o 
  -2   7   1    11811.52    12629.78    280.16 o 
  -1   7   1    17705.03    19420.54    244.07 o 
   0   7   1        7.57       12.34      6.70 o 
   1   7   1     8198.50    10556.16    129.07 o 
   2   7   1     3570.29     3398.58     49.91 o 
   3   7   1    28547.60    31056.57    296.88 o 
   4   7   1     2935.38     3463.19     48.18 o 
   5   7   1     5974.98     6735.81     81.37 o 
   6   7   1    10064.65     9954.55    114.82 o 
   7   7   1     1010.17      943.94     33.61 o 
   8   7   1     1856.94     1656.09     44.14 o 
   9   7   1    10855.58    11231.00    137.31 o 
  10   7   1     1559.95     1294.55     55.07 o 
  11   7   1      726.10      650.00     66.05 o 
  12   7   1      679.60      657.08     87.02 o 
  13   7   1      281.16      548.78     66.53 o 
  14   7   1      173.50      133.43     63.83 o 
  15   7   1      550.88      848.42    111.29 o 
  16   7   1       44.30       37.41    123.36 o 
  17   7   1       22.22      -57.16     95.85 o 
 -17   8   1      165.43      224.61    153.52 o 
 -16   8   1       22.37       48.13     71.60 o 
 -15   8   1       40.41       35.65     68.19 o 
 -14   8   1      531.22      562.77     71.83 o 
 -13   8   1       38.28       23.95     52.58 o 
 -12   8   1     1489.44     1392.01     65.18 o 
 -11   8   1      658.24      972.52     55.38 o 
 -10   8   1      605.85      482.63     43.36 o 
  -9   8   1       81.26       24.07     30.94 o 
  -8   8   1     6107.77     5645.72     80.70 o 
  -7   8   1     8896.78     8796.96    106.98 o 
  -6   8   1      433.06      480.13     45.42 o 
  -5   8   1    15893.40    15218.89    158.86 o 
  -4   8   1    14259.41    14587.23    150.26 o 
  -3   8   1   153166.38   162505.44   1971.91 o 
  -2   8   1    85671.38    89552.22   1082.04 o 
  -1   8   1    10720.37    10981.51    143.57 o 
   0   8   1    34061.23    37839.20    399.43 o 
   1   8   1      313.03      316.93     16.76 o 
   2   8   1    26530.94    27743.18    298.98 o 
   3   8   1    39230.60    40167.49    457.65 o 
   4   8   1     4554.51     4864.81     61.41 o 
   5   8   1     3652.19     3367.22     79.22 o 
   6   8   1    18804.32    19771.46    204.54 o 
   7   8   1     1774.49     1752.76     42.25 o 
   8   8   1      719.75      705.47     32.69 o 
   9   8   1       18.20      245.76     55.52 o 
  10   8   1       19.27      -33.42     33.42 o 
  11   8   1     2044.27     1961.79     83.34 o 
  12   8   1        6.89      124.94     52.53 o 
  13   8   1      148.11      112.33     55.71 o 
  14   8   1        6.21       -4.85     60.72 o 
  15   8   1       84.36      -26.62     91.70 o 
  16   8   1        2.27      -85.90     85.90 o 
  17   8   1      103.20      158.90    150.54 o 
 -17   9   1       12.88       96.77    148.15 o 
 -16   9   1      203.02      222.73     95.04 o 
 -15   9   1        3.71      -64.11     64.11 o 
 -14   9   1      266.80      306.92     67.58 o 
 -13   9   1      643.90      571.56     77.47 o 
 -12   9   1      371.95      374.66     49.12 o 
 -11   9   1     3888.05     3953.42    112.09 o 
 -10   9   1       25.82       49.76     37.43 o 
  -9   9   1     1241.89     1115.41     50.77 o 
  -8   9   1     1027.15      893.05     45.64 o 
  -7   9   1    17023.17    15945.26    172.78 o 
  -6   9   1    10259.00    11002.89    174.49 o 
  -5   9   1     1046.68      869.87     38.82 o 
  -4   9   1     7389.15     7787.97    116.14 o 
  -3   9   1     1771.07     2158.05     54.75 o 
  -2   9   1    91319.26   103840.83   1558.41 o 
  -1   9   1    17176.65    19042.60    241.12 o 
   0   9   1        6.74      -11.38     11.38 o 
   1   9   1     7209.47     8718.86     91.10 o 
   2   9   1     7612.16     9088.66    108.79 o 
   3   9   1      209.05      220.37     20.78 o 
   4   9   1    16320.45    16072.86    164.08 o 
   5   9   1    23697.81    25295.82    274.09 o 
   6   9   1     7968.26     8690.65    103.81 o 
   7   9   1       53.64      166.89     62.57 o 
   8   9   1     3293.80     3516.37     72.19 o 
   9   9   1     6261.73     5870.16     88.57 o 
  10   9   1     3101.08     2530.07     69.21 o 
  11   9   1     3091.39     2819.41     96.43 o 
  12   9   1     2031.06     2090.84     99.11 o 
  13   9   1      125.19       90.51     56.87 o 
  14   9   1       16.41       24.47     64.24 o 
  15   9   1        0.52      -66.04     66.04 o 
  16   9   1       31.18      -52.56     88.97 o 
  17   9   1       19.03       50.18    150.54 o 
 -17  10   1        0.20        2.39    148.74 o 
 -16  10   1       41.76      178.34    116.19 o 
 -15  10   1       13.42       26.78     69.64 o 
 -14  10   1        4.38       16.15     62.96 o 
 -13  10   1      360.34      458.19     64.75 o 
 -12  10   1      425.32      402.39     49.46 o 
 -11  10   1        4.91      124.34     48.63 o 
 -10  10   1      745.74      731.45     48.10 o 
  -9  10   1      447.66      575.99     41.88 o 
  -8  10   1        6.40      -25.14     25.14 o 
  -7  10   1     2761.90     2588.99     83.51 o 
  -6  10   1     4906.47     4469.17     64.84 o 
  -5  10   1     3012.96     2993.36     48.07 o 
  -4  10   1     3226.08     3365.52     54.42 o 
  -3  10   1    14464.91    13514.50    180.96 o 
  -2  10   1    62274.45    68810.28   1041.19 o 
  -1  10   1      478.69      554.31     22.59 o 
   0  10   1     9750.89    10330.92    118.08 o 
   1  10   1    41249.86    48003.00    450.44 o 
   2  10   1      633.58      428.56     22.46 o 
   3  10   1      322.64      500.01     22.22 o 
   4  10   1    12539.01    12924.58    154.94 o 
   5  10   1     9230.23     9064.18    103.76 o 
   6  10   1     7477.23     7731.38     95.46 o 
   7  10   1    17318.06    16540.90    178.82 o 
   8  10   1      397.17      300.50     26.51 o 
   9  10   1    10396.97    10066.44    126.96 o 
  10  10   1        4.39      -18.45     39.40 o 
  11  10   1      397.78      460.23     57.60 o 
  12  10   1        9.33       89.63     52.76 o 
  13  10   1      342.84      357.89     63.42 o 
  14  10   1      145.36       84.55     62.62 o 
  15  10   1      244.73      287.94     73.68 o 
  16  10   1       89.20      118.88    147.55 o 
  17  10   1      104.35       15.53    147.55 o 
 -17  11   1       10.31      -68.21    196.83 o 
 -16  11   1      659.56      880.90    112.50 o 
 -15  11   1       59.27        5.52     86.89 o 
 -14  11   1     1116.90     1066.56     82.39 o 
 -13  11   1       23.71       11.47     85.64 o 
 -12  11   1      573.26      518.46     50.46 o 
 -11  11   1       47.88      146.83     41.76 o 
 -10  11   1     8825.87     8344.45    219.35 o 
  -9  11   1    14488.09    13605.81    191.24 o 
  -8  11   1      651.95      605.55     35.29 o 
  -7  11   1     8017.20     7026.13     91.74 o 
  -6  11   1     1370.23     1340.40     38.94 o 
  -5  11   1     1049.98     1288.64     36.82 o 
  -4  11   1     4465.42     4290.18     64.12 o 
  -3  11   1     2042.29     2362.09     48.65 o 
  -2  11   1    30224.08    34531.04    430.40 o 
  -1  11   1    66236.11    69971.58   1092.57 o 
   0  11   1    14018.71    16389.10    181.19 o 
   1  11   1    72698.27    83611.25    776.49 o 
   2  11   1   105513.77   115238.91   1196.88 o 
   3  11   1     4061.70     4715.38     71.39 o 
   4  11   1     2818.31     2991.15     64.71 o 
   5  11   1     2088.25     2322.31     60.44 o 
   6  11   1    12588.94    12201.27    136.11 o 
   7  11   1     5136.65     4526.26    106.57 o 
   8  11   1     2976.06     2815.29     55.21 o 
   9  11   1        9.31      125.20     29.25 o 
  10  11   1      124.55        8.35     48.16 o 
  11  11   1        5.13       15.17     47.25 o 
  12  11   1     1330.32     1339.66     76.84 o 
  13  11   1      115.47      150.05     58.71 o 
  14  11   1      333.88      412.75     73.48 o 
  15  11   1       61.00       10.34    146.35 o 
  16  11   1       94.22       50.78    145.76 o 
  17  11   1        0.98       19.12    146.95 o 
 -17  12   1        0.01      -72.97     96.77 o 
 -16  12   1        9.43      305.01     99.51 o 
 -15  12   1      687.99      578.18     99.04 o 
 -14  12   1      290.16      424.21     71.73 o 
 -13  12   1        0.77      -45.44     53.54 o 
 -12  12   1       62.74       18.53     53.02 o 
 -11  12   1     4017.86     3513.73    111.66 o 
 -10  12   1     1936.29     1862.96     98.21 o 
  -9  12   1     2859.93     2589.77     68.85 o 
  -8  12   1     1223.79     1207.92     44.15 o 
  -7  12   1     2504.76     2562.92     82.47 o 
  -6  12   1     1421.96     1473.64     50.18 o 
  -5  12   1      219.78      169.71     20.45 o 
  -4  12   1     3563.74     3385.90     65.24 o 
  -3  12   1     4247.12     4021.91     68.13 o 
  -2  12   1    92188.82    94444.09   1153.06 o 
  -1  12   1     4906.05     6539.05    370.38 o 
   0  12   1   125237.84   128821.13   1333.48 o 
   1  12   1    12004.85    13490.02    344.90 o 
   2  12   1    14995.65    15609.59    157.46 o 
   3  12   1     4621.29     4326.70     64.72 o 
   4  12   1    43797.88    43199.54    465.25 o 
   5  12   1    29853.68    29810.29    332.08 o 
   6  12   1        7.71       26.19     18.01 o 
   7  12   1    11210.53    10670.93    125.83 o 
   8  12   1      124.88      182.63     25.27 o 
   9  12   1      366.75      461.07     33.43 o 
  10  12   1        6.79      -38.88     38.88 o 
  11  12   1       93.39       30.18     50.31 o 
  12  12   1      530.95      589.38     63.95 o 
  13  12   1      947.50      876.26     74.00 o 
  14  12   1     1205.34     1229.20     87.84 o 
  15  12   1        7.70      -77.80     83.96 o 
  16  12   1      830.66      959.97    165.47 o 
  17  12   1       87.24      -48.98    152.93 o 
 -17  13   1       27.39       -0.08     98.94 o 
 -16  13   1      531.56      615.83    103.85 o 
 -15  13   1       39.65      -58.89    173.53 o 
 -14  13   1       12.81      142.40     82.82 o 
 -13  13   1      271.30      230.32     59.39 o 
 -12  13   1      145.87        2.85     83.04 o 
 -11  13   1        9.81      143.51     54.84 o 
 -10  13   1     1654.17     1630.92     63.88 o 
  -9  13   1     3959.42     3776.44     82.61 o 
  -8  13   1     2893.73     2549.25     53.30 o 
  -7  13   1    17406.27    16902.27    183.09 o 
  -6  13   1       44.92      243.20     28.18 o 
  -5  13   1     1042.56      915.92     46.56 o 
  -4  13   1     3757.78     3473.80     66.14 o 
  -3  13   1     3169.78     3161.88     57.45 o 
  -2  13   1      379.00      354.24     41.22 o 
  -1  13   1    29958.66    29640.37   1262.34 o 
   0  13   1       44.44       52.52     46.89 o 
   1  13   1     4673.33     4470.42     79.84 o 
   2  13   1    36713.08    41584.73    395.07 o 
   3  13   1    13680.49    13266.28    157.00 o 
   4  13   1     1881.83     1706.49     91.65 o 
   5  13   1    15545.01    16085.15    192.77 o 
   6  13   1      402.12      371.90     28.34 o 
   7  13   1       82.07      225.00     24.22 o 
   8  13   1      220.90      292.83     43.74 o 
   9  13   1      864.12      885.10     39.53 o 
  10  13   1       10.10      -42.09     42.09 o 
  11  13   1      469.02      518.48     69.14 o 
  12  13   1      495.32      595.71     65.87 o 
  13  13   1      114.34      100.72     58.94 o 
  14  13   1       77.54       73.56     80.93 o 
  15  13   1        9.92      -25.93    126.94 o 
  16  13   1      295.59      367.34    101.00 o 
  17  13   1       44.19      -16.73    152.93 o 
 -17  14   1        0.03      -70.87     93.75 o 
 -16  14   1        4.78       38.20     91.77 o 
 -15  14   1        0.31      -55.48     85.21 o 
 -14  14   1      165.14      361.95     85.21 o 
 -13  14   1     1583.62     1470.04    149.34 o 
 -12  14   1       19.47      -28.20     50.95 o 
 -11  14   1     1849.76     1760.28     69.86 o 
 -10  14   1      191.35      258.86     41.99 o 
  -9  14   1      639.77      618.46     43.26 o 
  -8  14   1     3714.86     4023.02     67.60 o 
  -7  14   1      250.92      382.13     30.18 o 
  -6  14   1    31766.95    33002.23    367.75 o 
  -5  14   1     4723.93     5592.68     83.59 o 
  -4  14   1     1093.39     1311.24     39.38 o 
  -3  14   1       41.73       29.28     24.29 o 
  -2  14   1    32320.94    33541.46    514.15 o 
  -1  14   1     5204.47     6485.90    398.44 o 
   0  14   1      210.77      152.34     13.82 o 
   1  14   1       15.03       37.00     12.88 o 
   2  14   1     5285.08     5690.33     68.00 o 
   3  14   1     2677.30     2898.86     50.33 o 
   4  14   1    11931.44    10567.57    133.69 o 
   5  14   1     3187.42     3843.08     68.09 o 
   6  14   1     9571.81    10422.03    138.19 o 
   7  14   1      463.93      618.23     36.30 o 
   8  14   1     2885.60     2742.52     56.65 o 
   9  14   1       26.44      -23.18     27.34 o 
  10  14   1        9.35      -51.23     51.23 o 
  11  14   1      365.79      411.99     55.42 o 
  12  14   1      478.63      320.85     60.96 o 
  13  14   1        2.10      -27.83     56.89 o 
  14  14   1      499.53      694.71     98.98 o 
  15  14   1      129.44       25.79     85.40 o 
  16  14   1       36.64       -8.84     93.79 o 
  17  14   1       25.58       47.19    150.54 o 
 -17  15   1        5.24      -61.99     98.35 o 
 -16  15   1      265.11      357.01    105.04 o 
 -15  15   1      646.36      625.03    105.90 o 
 -14  15   1      285.41      430.71     93.61 o 
 -13  15   1      177.71      153.40     75.67 o 
 -12  15   1       23.89       -1.40     53.51 o 
 -11  15   1     1593.34     1576.86     76.79 o 
 -10  15   1     4087.64     4180.30     91.82 o 
  -9  15   1     2991.71     2759.80    105.59 o 
  -8  15   1        9.52       55.50     26.12 o 
  -7  15   1      514.76      572.82     33.73 o 
  -6  15   1     7550.18     7653.27    109.35 o 
  -5  15   1     2732.36     2406.36     51.42 o 
  -4  15   1     2833.53     3000.80     60.73 o 
  -3  15   1     1731.73     1885.87     42.25 o 
  -2  15   1     6987.33     7455.50    280.16 o 
  -1  15   1    30479.91    32643.28    406.83 o 
   0  15   1     3987.12     4063.06     66.48 o 
   1  15   1      707.49      897.03     25.45 o 
   2  15   1     6769.25     6897.19     79.49 o 
   3  15   1      430.41      508.59     23.95 o 
   4  15   1      858.00      990.22     41.02 o 
   5  15   1     8504.12     9075.50    122.35 o 
   6  15   1     2949.87     2928.27     61.74 o 
   7  15   1     8154.93     8081.37    119.66 o 
   8  15   1      174.36      279.94     52.62 o 
   9  15   1      941.10      801.97     50.61 o 
  10  15   1      674.70      820.34     62.06 o 
  11  15   1      357.90      300.94     60.37 o 
  12  15   1      175.76      142.22     57.29 o 
  13  15   1     1530.43     1529.45    110.40 o 
  14  15   1     1355.08     1450.19    112.92 o 
  15  15   1       14.36      -43.55     88.74 o 
  16  15   1      124.02      103.23     91.84 o 
  17  15   1      103.12      123.06    161.89 o 
 -17  16   1      125.44       84.55    107.87 o 
 -16  16   1       39.16      177.00     98.27 o 
 -15  16   1       54.64      -77.64     77.64 o 
 -14  16   1        0.64       -1.57     77.06 o 
 -13  16   1      119.58      269.84     82.58 o 
 -12  16   1      608.07      747.08    118.88 o 
 -11  16   1      202.80      395.79     59.44 o 
 -10  16   1     5231.06     4968.58    119.40 o 
  -9  16   1      310.65      356.89     46.81 o 
  -8  16   1     5422.35     5387.33     92.16 o 
  -7  16   1     3855.77     3653.50     87.00 o 
  -6  16   1     1986.59     2024.23     51.11 o 
  -5  16   1     3108.45     2713.46     66.05 o 
  -4  16   1    18613.42    17530.92    235.51 o 
  -3  16   1     6300.58     6142.51    148.45 o 
  -2  16   1    10617.24    10882.97    189.87 o 
  -1  16   1     1340.55     1193.40     47.73 o 
   0  16   1    20246.95    21870.70    241.09 o 
   1  16   1     8834.16     9442.62    113.95 o 
   2  16   1     4079.17     4076.47     67.45 o 
   3  16   1    19141.95    21278.78    241.09 o 
   4  16   1    13426.20    15178.84    181.94 o 
   5  16   1     4749.39     5254.96     83.27 o 
   6  16   1    10487.61     9597.22    131.25 o 
   7  16   1    20831.40    20331.95    245.48 o 
   8  16   1     9511.72     8362.89    126.60 o 
   9  16   1     4585.54     4987.28     96.08 o 
  10  16   1     4954.99     4691.15    115.72 o 
  11  16   1      700.69      675.13     65.92 o 
  12  16   1      145.25      155.91     70.12 o 
  13  16   1      380.61      491.96     89.37 o 
  14  16   1      196.03      293.82     94.68 o 
  15  16   1        1.05      129.83     89.59 o 
  16  16   1        2.50      121.84     99.51 o 
 -17  17   1       51.88      -55.55    137.99 o 
 -16  17   1      139.34      146.49     95.36 o 
 -15  17   1      499.82      676.34    109.95 o 
 -14  17   1      913.67      721.01     99.26 o 
 -13  17   1     2509.19     2413.90    131.97 o 
 -12  17   1        0.07      -38.09     66.11 o 
 -11  17   1     6322.57     6178.66    180.34 o 
 -10  17   1     3827.79     3489.71    100.06 o 
  -9  17   1      939.63      942.93     76.25 o 
  -8  17   1      801.32     1065.38     46.31 o 
  -7  17   1     2468.16     2326.94     57.16 o 
  -6  17   1     9063.09     9804.05    132.43 o 
  -5  17   1     5161.55     5411.41     83.03 o 
  -4  17   1     2084.18     1999.61     79.32 o 
  -3  17   1    16322.79    17484.28    416.36 o 
  -2  17   1     9268.01     9999.62    178.67 o 
  -1  17   1      579.33      664.44     58.47 o 
   0  17   1    10904.02    11107.24    181.93 o 
   1  17   1     7831.27     7460.16     94.15 o 
   2  17   1      997.27     1298.40     42.02 o 
   3  17   1    10405.65     9893.72    110.35 o 
   5  17   1      337.60      680.94     32.88 o 
   6  17   1     1414.81     1384.79     44.14 o 
   7  17   1       31.42      237.60     41.50 o 
   8  17   1     1217.47     1387.69     52.79 o 
   9  17   1      709.11      975.57     49.29 o 
  10  17   1      206.48      427.04     55.70 o 
  11  17   1      404.16      474.39     80.95 o 
  12  17   1      248.76      313.26     80.26 o 
  13  17   1      753.88      738.16     97.80 o 
  14  17   1        3.51       99.80     81.82 o 
  15  17   1      382.47      471.59    168.46 o 
  16  17   1       48.62       60.52    110.81 o 
 -17  18   1      110.04      113.50    142.77 o 
 -16  18   1       79.35       65.84     97.54 o 
 -15  18   1        5.19      -77.71     85.53 o 
 -14  18   1        3.22      -30.98     79.95 o 
 -13  18   1       49.95      169.40     83.00 o 
 -12  18   1     1231.58     1266.76    103.18 o 
 -11  18   1     1433.44     1703.02    218.64 o 
 -10  18   1      429.08      545.89     78.48 o 
  -9  18   1      549.09      535.46     50.27 o 
  -8  18   1     2234.12     2118.39     59.28 o 
  -7  18   1     1381.60      978.47     49.41 o 
  -6  18   1     8153.72     8060.41    114.35 o 
  -5  18   1     8252.99     7571.76    106.15 o 
  -4  18   1     2334.36     2276.14    172.34 o 
  -3  18   1     2789.73     3309.12     87.22 o 
  -2  18   1     9411.34     9320.66    169.14 o 
  -1  18   1    10300.28    11123.44    156.63 o 
   0  18   1    35377.10    35266.22    379.82 o 
   1  18   1     9273.34     9672.69    117.58 o 
   2  18   1     2836.80     3272.60     51.36 o 
   3  18   1     2091.93     2386.29     82.18 o 
   4  18   1    80942.03    79959.04    973.10 o 
   5  18   1     1222.16     1744.88     46.17 o 
   6  18   1       37.77       39.66     23.95 o 
   7  18   1     2053.10     2107.25     56.87 o 
   8  18   1     1714.35     1723.75     57.49 o 
   9  18   1      265.92      210.97     36.72 o 
  10  18   1     5687.25     5350.04    124.08 o 
  11  18   1      198.82      171.53     73.21 o 
  12  18   1      504.36      348.25     82.75 o 
  13  18   1      223.76      273.92     87.84 o 
  14  18   1      454.26      498.47    195.34 o 
  15  18   1      334.07      330.00    181.90 o 
  16  18   1      130.87       28.41    183.69 o 
 -16  19   1      120.59      -27.06     93.64 o 
 -15  19   1       14.96      -22.20     91.47 o 
 -14  19   1       40.47        9.87     82.56 o 
 -13  19   1       56.69      151.32     84.70 o 
 -12  19   1      271.44      274.96    106.93 o 
 -11  19   1       33.92      265.50     72.02 o 
 -10  19   1     1447.18     1420.86     95.51 o 
  -9  19   1     3256.87     3081.77    121.05 o 
  -8  19   1      123.49      285.35     44.03 o 
  -7  19   1      472.96      437.06     49.17 o 
  -6  19   1       54.68      243.34     27.38 o 
  -5  19   1      105.87      142.85     22.59 o 
  -4  19   1     1515.01     1496.27     41.69 o 
  -3  19   1       76.48      127.17     33.16 o 
  -2  19   1    12856.03    12701.14    219.42 o 
  -1  19   1    12756.08    12863.05    254.15 o 
   0  19   1     3373.85     3647.79     56.63 o 
   1  19   1      168.80      189.52     26.95 o 
   2  19   1       23.58        5.15     19.68 o 
   3  19   1    21018.80    22170.32    224.27 o 
   4  19   1    20423.01    21815.57    334.51 o 
   5  19   1    19685.67    19679.80    233.68 o 
   6  19   1     1151.83     1193.75     44.25 o 
   7  19   1     1107.10     1017.22     44.12 o 
   8  19   1      179.86      177.74     33.19 o 
   9  19   1      147.12      140.29     35.96 o 
  10  19   1     1094.58     1176.88    180.40 o 
  11  19   1      497.83      574.41     81.10 o 
  12  19   1        6.47       48.50    104.84 o 
  13  19   1       34.42       -3.03     70.75 o 
  14  19   1       19.47       10.32     86.16 o 
  15  19   1       22.93       50.07    126.94 o 
  16  19   1       10.76      -92.14     92.14 o 
 -16  20   1       10.42      110.73    130.52 o 
 -15  20   1       11.37       60.85     94.88 o 
 -14  20   1      245.25      186.62     94.06 o 
 -13  20   1      665.70      803.70     99.25 o 
 -12  20   1      118.51      270.52     80.89 o 
 -11  20   1     3393.76     3190.58    136.28 o 
 -10  20   1       24.63       22.65     63.02 o 
  -9  20   1     1981.92     1891.69     96.77 o 
  -8  20   1     5125.15     5331.12    121.99 o 
  -7  20   1      297.59      218.05     30.79 o 
  -6  20   1     6821.46     6865.78    103.62 o 
  -5  20   1     1755.74     2048.44     47.75 o 
  -4  20   1     3441.79     3198.96     96.18 o 
  -3  20   1     9648.26     9238.61    177.60 o 
  -2  20   1      518.33      713.46     77.91 o 
  -1  20   1    48939.10    47800.89    588.78 o 
   0  20   1        8.56       72.16     15.39 o 
   1  20   1     1432.87     1484.41     42.51 o 
   2  20   1      575.67      738.47     23.51 o 
   3  20   1    13806.30    13887.31    177.69 o 
   4  20   1    25365.81    27287.61    309.40 o 
   5  20   1       87.05      148.48     94.68 o 
   6  20   1     1137.59     1159.47     45.78 o 
   7  20   1     8568.73     7473.69    114.98 o 
   8  20   1      185.74      147.98     32.48 o 
   9  20   1     2819.16     2541.00    134.51 o 
  10  20   1       11.00      191.12     67.13 o 
  11  20   1       31.99      -26.51     59.61 o 
  12  20   1       28.68       -7.36    110.81 o 
  13  20   1      398.88      521.16     95.09 o 
  14  20   1      112.59      285.71    148.15 o 
  15  20   1      163.35      215.87     94.41 o 
  16  20   1       87.25     -103.34    103.34 o 
 -16  21   1       60.73       64.55    100.68 o 
 -15  21   1        3.20      -70.14     94.68 o 
 -14  21   1       13.70       24.19     84.48 o 
 -13  21   1      679.63      661.53     90.04 o 
 -12  21   1     1361.48     1262.57    103.70 o 
 -11  21   1      566.60      588.89     95.88 o 
 -10  21   1       76.73      170.73     68.79 o 
  -9  21   1     1778.28     1808.42     99.68 o 
  -8  21   1    19718.05    18918.69    309.87 o 
  -7  21   1      602.46      682.08     50.06 o 
  -6  21   1     9838.38     9615.34    132.93 o 
  -5  21   1      911.81      797.13     45.63 o 
  -4  21   1     1046.35     1393.65     95.58 o 
  -3  21   1     6563.77     6862.83    143.55 o 
  -2  21   1     1553.21     1529.18     50.06 o 
  -1  21   1      380.31      944.43     74.07 o 
   0  21   1       29.96       37.62     15.54 o 
   1  21   1     4230.60     4117.79     62.40 o 
   2  21   1      871.74     1572.05     79.08 o 
   3  21   1    14600.86    15065.91    183.84 o 
   4  21   1    21996.71    23478.39    239.80 o 
   5  21   1     1444.31     1475.86     43.57 o 
   6  21   1      360.30      340.66     30.68 o 
   7  21   1      229.47      251.55     32.11 o 
   8  21   1      460.82      582.52     48.57 o 
   9  21   1       17.57       45.40     44.04 o 
  10  21   1     6839.11     6032.48    174.19 o 
  11  21   1       83.85        6.88    128.13 o 
  12  21   1      490.45      720.42    104.84 o 
  13  21   1      365.92      373.33     93.21 o 
  14  21   1     1820.26     1673.79    130.24 o 
  15  21   1       55.92       83.92     95.51 o 
  16  21   1      246.37       32.93    100.01 o 
 -16  22   1        6.39      -47.06     98.88 o 
 -15  22   1      197.78      261.95    101.78 o 
 -14  22   1      297.51      172.66     91.71 o 
 -13  22   1       37.50       39.66     81.75 o 
 -12  22   1        2.51      132.31     81.30 o 
 -11  22   1      286.69      287.98     72.29 o 
 -10  22   1     4191.05     4441.05    154.46 o 
  -9  22   1       98.39      182.47     67.35 o 
  -8  22   1     9376.73     9608.90    170.06 o 
  -7  22   1     1829.75     1659.11     68.02 o 
  -6  22   1    16480.84    15663.64    234.11 o 
  -5  22   1      400.18      348.26     75.87 o 
  -4  22   1    60659.92    56510.96    867.81 o 
  -3  22   1     4301.57     4213.89    135.30 o 
  -2  22   1    20441.13    19654.14    264.76 o 
  -1  22   1    12666.97    12768.61    180.86 o 
   0  22   1      891.25      821.73     29.48 o 
   1  22   1     6982.90     7555.01     98.81 o 
   2  22   1    41316.59    41057.48    445.88 o 
   3  22   1      588.85      978.19     67.08 o 
   4  22   1    10164.02     9753.15    136.98 o 
   5  22   1      125.98       53.65     24.05 o 
   6  22   1     3961.72     4042.86    114.50 o 
   7  22   1        0.31      -27.53     46.34 o 
   8  22   1     6616.45     6028.56    126.39 o 
   9  22   1     2147.57     2087.18     81.98 o 
  10  22   1     2299.95     2093.08    156.51 o 
  11  22   1      177.71      -20.39     66.01 o 
  12  22   1     2568.62     2845.23    139.81 o 
  13  22   1      301.59      291.63     91.51 o 
  14  22   1      116.37      226.98    174.13 o 
  15  22   1       35.06      -13.35     93.43 o 
  16  22   1       17.48      -98.94     98.94 o 
 -16  23   1       41.54       50.04    100.01 o 
 -15  23   1      542.29      540.85    124.85 o 
 -14  23   1      358.74      379.09    195.64 o 
 -13  23   1      104.24       15.23    132.91 o 
 -12  23   1       59.60       36.08     79.00 o 
 -11  23   1     1389.65     1606.28    109.01 o 
 -10  23   1     5669.83     5153.35    165.12 o 
  -9  23   1      444.92      314.03     83.93 o 
  -8  23   1      938.28      920.83     59.04 o 
  -7  23   1       57.27      102.57     38.89 o 
  -6  23   1     6211.84     6280.19    123.57 o 
  -5  23   1    23436.48    22320.58    309.41 o 
  -4  23   1     1304.42     1879.91    109.32 o 
  -3  23   1    14427.11    13396.47    240.55 o 
  -2  23   1      987.91     1076.77     56.90 o 
  -1  23   1    33828.21    35085.96    443.53 o 
   0  23   1     2105.82     2273.75     45.35 o 
   1  23   1    15995.35    16070.96    187.21 o 
   3  23   1     2239.28     2141.86     52.67 o 
   4  23   1     1740.20     1775.10     50.13 o 
   5  23   1      304.81      343.06     41.29 o 
   6  23   1    24996.52    23016.65    323.08 o 
   7  23   1     1355.84     1171.52     62.18 o 
   8  23   1     2972.99     2944.33    145.75 o 
   9  23   1     1514.66     1562.34     76.38 o 
  10  23   1     2788.76     2774.21    138.59 o 
  11  23   1      170.22      177.84     71.91 o 
  12  23   1      380.58      491.27     92.22 o 
  13  23   1       37.00        4.83     80.46 o 
  14  23   1       25.69     -108.32    119.77 o 
  15  23   1       51.00      -60.64     92.19 o 
  16  23   1       18.29     -110.51    110.51 o 
 -16  24   1       43.81      -98.13     98.13 o 
 -15  24   1       21.39       40.18     85.47 o 
 -14  24   1      124.37      -33.25     91.26 o 
 -13  24   1      342.27      406.33    110.51 o 
 -12  24   1       40.73      -70.06     70.06 o 
 -11  24   1      185.81      112.84     76.53 o 
 -10  24   1      417.20      470.95     89.31 o 
  -9  24   1      297.49      201.48     71.38 o 
  -8  24   1       44.41        1.17     39.84 o 
  -7  24   1       16.61       40.87     38.54 o 
  -6  24   1      948.12     1116.92     57.33 o 
  -5  24   1      179.23      262.84     64.52 o 
  -4  24   1    13811.77    14093.14    286.14 o 
  -3  24   1     4305.86     4225.76    131.37 o 
  -2  24   1      269.89      120.74     27.14 o 
  -1  24   1     2752.08     3265.55    190.84 o 
   0  24   1     4812.01     4811.59     72.75 o 
   1  24   1    19958.16    20433.36    232.83 o 
   2  24   1      295.38      369.07     31.94 o 
   3  24   1     8684.68     8639.47    121.35 o 
   4  24   1     1920.23     1963.77     53.65 o 
   5  24   1     2964.88     3207.65     91.85 o 
   6  24   1     1219.82     1265.35     61.34 o 
   7  24   1       22.67       95.71     38.79 o 
   8  24   1      178.57      113.37     44.45 o 
   9  24   1     1822.45     1964.10     83.04 o 
  10  24   1      129.98      143.13     67.57 o 
  11  24   1     1003.69      995.33     95.83 o 
  12  24   1      666.51      613.29     92.71 o 
  13  24   1      717.05      812.54    212.36 o 
  14  24   1      207.03      247.65    125.15 o 
  15  24   1       37.32      -93.01     93.01 o 
  16  24   1        3.92     -131.03    154.12 o 
 -16  25   1        0.28       12.93    102.82 o 
 -15  25   1      160.59      137.14     94.44 o 
 -14  25   1        6.35       53.42     93.90 o 
 -13  25   1      168.20      101.84     88.71 o 
 -12  25   1       21.15      -70.68     70.68 o 
 -11  25   1      274.28      268.67     87.51 o 
 -10  25   1      532.00      430.92     80.35 o 
  -9  25   1      138.06      -61.67     65.14 o 
  -8  25   1       14.07      -26.29     40.04 o 
  -7  25   1      619.40      614.75     53.01 o 
  -6  25   1       33.29       93.47     36.03 o 
  -5  25   1       23.50       54.07     33.51 o 
  -4  25   1      870.14      982.23    187.27 o 
  -3  25   1    21947.26    20705.04    283.60 o 
  -2  25   1     1682.52     1375.35     51.54 o 
  -1  25   1      176.11      297.55     30.03 o 
   0  25   1     6456.65     6882.65     95.10 o 
   1  25   1     3079.30     3530.89     62.55 o 
   2  25   1     1925.17     2408.26    103.00 o 
   3  25   1     1402.77     1332.46     45.44 o 
   4  25   1     3226.83     3456.56     70.61 o 
   5  25   1     9929.20     9591.20    136.72 o 
   6  25   1       65.94       19.17     36.78 o 
   7  25   1     5078.00     4897.18    114.35 o 
   8  25   1      144.18      210.02     46.76 o 
   9  25   1     1056.70     1114.80    135.76 o 
  10  25   1      103.14       80.84     66.06 o 
  11  25   1        9.91       27.46     70.76 o 
  12  25   1      181.60      119.98     78.11 o 
  13  25   1       63.31       61.37     90.52 o 
  14  25   1        3.53       44.61     94.63 o 
  15  25   1       10.96      -92.57     93.29 o 
  16  25   1       32.41        5.97    140.98 o 
 -16  26   1       12.23      109.92    142.77 o 
 -15  26   1       54.29      -11.46    101.25 o 
 -14  26   1      167.69      159.43     95.51 o 
 -13  26   1       71.38      -82.95     82.95 o 
 -12  26   1       76.31      -75.67     75.67 o 
 -11  26   1       12.07      -88.11     88.11 o 
 -10  26   1      354.43      514.33     81.69 o 
  -9  26   1     1158.94     1239.52    178.91 o 
  -8  26   1     2564.44     2571.51     89.19 o 
  -7  26   1     1327.38     1193.75     64.68 o 
  -6  26   1     4166.11     4193.75    110.45 o 
  -4  26   1     2968.01     2981.08    114.10 o 
  -3  26   1       16.54      114.10     51.97 o 
  -2  26   1     5493.83     5357.52    100.74 o 
  -1  26   1     4040.86     3862.34     79.17 o 
   0  26   1     9853.87     9493.29    130.20 o 
   1  26   1    12274.51    11443.30    142.64 o 
   2  26   1    35486.84    35063.05    448.25 o 
   3  26   1     3315.17     3202.25     83.03 o 
   4  26   1      773.44      821.66     50.35 o 
   5  26   1      860.12     1092.30     46.57 o 
   6  26   1     1817.11     1742.96     72.18 o 
   7  26   1     3711.08     3740.49     99.04 o 
   8  26   1     1914.79     1876.24     79.52 o 
   9  26   1       32.12       30.17     47.52 o 
  10  26   1      766.08      837.58     89.17 o 
  11  26   1      377.27      462.20    119.77 o 
  12  26   1      223.76      136.17     83.98 o 
  13  26   1       18.57       -5.74     90.45 o 
  14  26   1      832.34      915.01    115.78 o 
  15  26   1       18.49      -88.47     88.47 o 
 -15  27   1       46.51      -63.22     92.88 o 
 -14  27   1       58.77       53.57     88.16 o 
 -13  27   1      603.09      440.50     95.66 o 
 -12  27   1       93.76      -56.66     78.68 o 
 -11  27   1     1875.46     1600.19    110.26 o 
 -10  27   1     1170.74     1084.23    164.28 o 
  -9  27   1      255.41      205.80     73.28 o 
  -8  27   1     1882.55     1841.92     79.42 o 
  -7  27   1     4641.95     4674.20    160.33 o 
  -6  27   1     1321.00     1730.79     73.86 o 
  -5  27   1    18466.40    17283.92    255.44 o 
  -4  27   1     5573.97     5347.75    132.54 o 
  -3  27   1      373.21      403.83     38.45 o 
  -2  27   1        7.16      173.01     30.90 o 
  -1  27   1     3176.53     3045.95     70.36 o 
   0  27   1      102.85      344.83     24.44 o 
   1  27   1       74.48      360.86     41.52 o 
   2  27   1     7271.73     7637.96    127.88 o 
   3  27   1       28.19       89.88     26.07 o 
   4  27   1     1105.56     1428.28     74.67 o 
   5  27   1     1881.31     1867.20     63.11 o 
   6  27   1     2004.84     2294.48     80.00 o 
   7  27   1       57.16      293.69     49.69 o 
   8  27   1     1149.73     1256.99    130.41 o 
   9  27   1      101.20      130.78     53.53 o 
  10  27   1     2405.11     2295.01    118.97 o 
  11  27   1        1.80       38.14     79.20 o 
  12  27   1      230.43      203.75    157.70 o 
  13  27   1      283.18      413.31    100.69 o 
  14  27   1      142.22      213.19     93.70 o 
  15  27   1       16.53      -95.68     95.68 o 
 -15  28   1        7.57      -38.85    105.14 o 
 -14  28   1      145.23      189.34     94.49 o 
 -13  28   1       27.18       33.76     84.66 o 
 -12  28   1      117.27      115.15     84.41 o 
 -11  28   1        0.55      -44.28     69.74 o 
 -10  28   1     1073.35     1079.32     96.51 o 
  -9  28   1      625.96      602.15     87.22 o 
  -8  28   1     3682.95     3772.69    106.96 o 
  -7  28   1      119.41      105.74     45.93 o 
  -6  28   1    15506.66    14703.59    231.85 o 
  -5  28   1       29.90      128.65     40.25 o 
  -4  28   1    13385.96    12667.54    196.84 o 
  -3  28   1     2688.02     2727.98    124.56 o 
  -2  28   1     9638.73     8826.36    144.11 o 
  -1  28   1       96.85      256.46     31.33 o 
   0  28   1       75.55      139.33     21.80 o 
   1  28   1      395.05      572.67     59.89 o 
   2  28   1     5590.55     5308.34    100.45 o 
   3  28   1     2361.79     2262.08     58.58 o 
   4  28   1    25979.31    24583.25    291.12 o 
   5  28   1     5027.30     4842.68     91.51 o 
   6  28   1     6898.89     6526.01    135.95 o 
   7  28   1     7488.78     6847.90    142.05 o 
   8  28   1     5614.91     5702.48    232.61 o 
   9  28   1     1960.92     2043.22     86.19 o 
  10  28   1     1286.39     1366.75    105.76 o 
  11  28   1     1479.51     1330.24    107.72 o 
  12  28   1      545.00      458.77     90.16 o 
  13  28   1      242.47      203.63     90.07 o 
  14  28   1        2.08      -83.89     83.89 o 
  15  28   1       41.43      -72.52    114.10 o 
 -15  29   1       21.95      -69.43    101.25 o 
 -14  29   1        2.71      -51.95    131.72 o 
 -13  29   1      553.46      581.83    135.60 o 
 -12  29   1      251.31      173.65     85.47 o 
 -11  29   1       29.70       16.64     83.93 o 
 -10  29   1      471.52      400.77     78.42 o 
  -9  29   1      544.83      602.70     83.20 o 
  -8  29   1     4772.86     4210.80    113.79 o 
  -7  29   1        1.97      -24.10     67.96 o 
  -6  29   1     5842.46     5558.12    124.74 o 
  -5  29   1       42.28      -37.00     37.00 o 
  -4  29   1      142.03      232.97     62.13 o 
  -3  29   1     6161.00     6171.37    119.96 o 
  -2  29   1      468.63      790.23     69.11 o 
  -1  29   1     5415.00     5112.89    113.76 o 
   0  29   1     6196.49     6442.75    113.10 o 
   1  29   1     1168.19     1431.49     51.53 o 
   2  29   1        1.61      126.72     29.91 o 
   3  29   1      665.73      678.16     38.06 o 
   4  29   1     1219.50     1845.72    199.52 o 
   5  29   1     2220.96     2163.70     74.41 o 
   6  29   1     1103.16     1126.85     62.89 o 
   7  29   1     1204.43     1244.27     68.03 o 
   8  29   1      837.01     1145.74     71.93 o 
   9  29   1       63.44      141.15     53.27 o 
  10  29   1      775.79      686.76     87.46 o 
  11  29   1      207.93      191.95     85.19 o 
  12  29   1        1.64       70.17     84.33 o 
  13  29   1       61.60        0.49     90.10 o 
  14  29   1        2.74      -53.80     92.28 o 
  15  29   1        1.21      -89.13     89.13 o 
 -15  30   1       11.74      -97.21     97.21 o 
 -14  30   1       11.42      -86.46     86.46 o 
 -13  30   1       46.12     -119.22    140.08 o 
 -12  30   1      112.66       92.89     79.06 o 
 -11  30   1       21.79      -39.28     71.48 o 
 -10  30   1       48.04       14.80     72.29 o 
  -9  30   1      105.06      187.38     72.02 o 
  -8  30   1      548.52      705.69     60.33 o 
  -7  30   1       53.76       63.72     55.29 o 
  -6  30   1     1760.30     1742.81    126.51 o 
  -5  30   1        5.89      -41.05     41.05 o 
  -4  30   1      682.56      870.88     51.54 o 
  -3  30   1      251.65      266.62     39.05 o 
  -2  30   1       10.75      145.76     62.13 o 
  -1  30   1     9484.17     9222.52    148.43 o 
   0  30   1     5270.10     5061.27    250.00 o 
   1  30   1    13559.55    13335.06    195.03 o 
   2  30   1      361.14      349.86     35.36 o 
   3  30   1     6929.07     6357.95    104.38 o 
   4  30   1     4127.92     3705.46     92.95 o 
   5  30   1     1453.91     1586.65     64.74 o 
   6  30   1      949.89      983.97     62.93 o 
   7  30   1        0.09        5.83     62.20 o 
   8  30   1     2771.62     2971.70    164.55 o 
   9  30   1     1406.67     1271.14     73.81 o 
  10  30   1      496.89      569.58     87.36 o 
  11  30   1      444.92      448.09     89.86 o 
  12  30   1       30.79      -80.20     80.20 o 
  13  30   1      423.09      514.59    104.07 o 
  14  30   1        3.26       -9.66     95.97 o 
  15  30   1      105.53      -85.83    101.48 o 
 -15  31   1       72.64      -47.52    208.48 o 
 -14  31   1        0.63      -79.48     79.48 o 
 -13  31   1       13.76       33.52     92.16 o 
 -12  31   1        0.01      -16.95     80.89 o 
 -11  31   1      273.48      190.01     92.29 o 
 -10  31   1      207.89      498.03     85.27 o 
  -9  31   1     1942.47     1530.69    100.08 o 
  -8  31   1      303.15      318.63     54.66 o 
  -7  31   1     1499.55     1293.52     70.86 o 
  -6  31   1      170.45      154.61     46.11 o 
  -5  31   1     1535.97     1491.34     69.67 o 
  -4  31   1     3862.79     3652.82     92.62 o 
  -3  31   1      199.86      147.26     38.71 o 
  -2  31   1    14266.99    13389.06    356.29 o 
  -1  31   1      215.95      576.70     53.64 o 
   0  31   1      217.07      398.37     48.55 o 
   1  31   1     2557.47     2977.90     94.63 o 
   2  31   1     1132.08     1230.28     47.56 o 
   3  31   1     1839.08     2065.18     60.99 o 
   4  31   1     2476.01     2620.89     82.44 o 
   5  31   1      299.47      260.24     45.45 o 
   6  31   1      307.31      326.45     55.69 o 
   7  31   1      328.40      309.61     53.75 o 
   8  31   1     1387.96     1527.33     77.95 o 
   9  31   1     1196.84     1119.66     73.82 o 
  10  31   1        4.85      129.93     69.32 o 
  11  31   1      690.83      691.43     93.79 o 
  12  31   1      113.81      136.50    124.25 o 
  13  31   1      327.77      377.17    225.21 o 
  14  31   1       42.47       16.94     91.00 o 
  15  31   1      124.71      125.60    101.31 o 
 -15  32   1       17.00      232.97    161.89 o 
 -14  32   1        1.85      -32.88     93.86 o 
 -13  32   1      102.38      -48.18     93.79 o 
 -12  32   1      514.12      460.09     87.44 o 
 -11  32   1        0.26      134.20     81.71 o 
 -10  32   1     4137.45     3957.46    351.25 o 
  -9  32   1       41.34      129.64     70.83 o 
  -8  32   1       41.46      -25.82     44.66 o 
  -7  32   1      155.62      226.42     50.81 o 
  -6  32   1      848.58      631.99     58.13 o 
  -5  32   1        1.52        0.84     35.44 o 
  -4  32   1       55.01       48.72     37.74 o 
  -3  32   1      126.70      133.47     37.53 o 
  -2  32   1     3947.92     4274.33    157.60 o 
  -1  32   1     5771.52     5381.77    135.57 o 
   0  32   1     4017.02     3841.89    291.51 o 
   1  32   1      929.80      945.40     73.48 o 
   2  32   1     1270.32     1240.72     47.63 o 
   3  32   1       44.42       82.24     30.92 o 
   4  32   1     7026.43     6742.12    113.49 o 
   5  32   1       30.69       24.83     43.88 o 
   6  32   1      925.42     1129.44     68.10 o 
   7  32   1     1537.08     1447.39     76.20 o 
   8  32   1      250.01      346.40     98.40 o 
   9  32   1      316.31      391.62     95.83 o 
  10  32   1      661.58      836.67     97.11 o 
  11  32   1      145.45      245.72     80.28 o 
  12  32   1      294.36      265.89     98.27 o 
  13  32   1       20.21        5.66     90.81 o 
  14  32   1        2.02      -88.88     88.88 o 
 -14  33   1      299.63      287.44    104.21 o 
 -13  33   1      435.77      537.98    105.73 o 
 -12  33   1      581.38      552.15    163.38 o 
 -11  33   1     1613.42     1726.82    117.28 o 
 -10  33   1        1.81      187.98    107.53 o 
  -9  33   1     2533.28     2421.78    122.49 o 
  -8  33   1      484.59      364.98     58.05 o 
  -7  33   1     2577.20     2633.61     92.46 o 
  -6  33   1       40.30       73.71     36.76 o 
  -5  33   1     1244.92     1587.22     63.45 o 
  -4  33   1      609.34      678.52     66.30 o 
  -3  33   1     1042.48     1102.01     56.63 o 
  -2  33   1     6050.79     5585.50    144.56 o 
  -1  33   1       91.27      299.06     49.21 o 
   0  33   1      852.37     1032.39     64.33 o 
   1  33   1       73.26       60.82     99.46 o 
   2  33   1       81.22      117.38     35.38 o 
   3  33   1      249.94      183.35     34.60 o 
   4  33   1     2237.95     2442.35     75.36 o 
   5  33   1      474.84      499.86     56.16 o 
   6  33   1     3280.85     3001.89     97.05 o 
   7  33   1       39.13      151.41     63.10 o 
   8  33   1        4.24      -25.19     47.55 o 
   9  33   1       17.42       93.80     50.58 o 
  10  33   1        9.46       43.12     77.21 o 
  11  33   1      144.56      151.09     83.33 o 
  12  33   1      296.17      423.82     97.15 o 
  13  33   1      216.11      298.26     94.56 o 
  14  33   1       16.55      -91.25     91.25 o 
 -14  34   1      294.01      199.74     98.43 o 
 -13  34   1       39.31      -51.18     84.82 o 
 -12  34   1      154.75       -1.51     96.47 o 
 -11  34   1       18.28       55.93     80.04 o 
 -10  34   1       29.52       28.62     77.30 o 
  -9  34   1      365.71      437.23     77.23 o 
  -8  34   1        0.73      -27.94     47.91 o 
  -7  34   1     4940.52     4761.64    122.54 o 
  -6  34   1     1028.70     1018.59     54.87 o 
  -5  34   1    14547.48    13835.24    192.65 o 
  -4  34   1      891.54      935.42     58.15 o 
  -3  34   1      476.01      549.49     48.98 o 
  -2  34   1      147.17      383.83     52.95 o 
  -1  34   1     1848.46     1765.52     83.61 o 
   0  34   1      589.87      669.27     58.02 o 
   1  34   1        4.30       13.48     39.90 o 
   2  34   1     1662.25     1641.92     67.11 o 
   3  34   1      169.94      168.32     46.92 o 
   4  34   1     4277.00     4262.08     89.83 o 
   5  34   1     1014.98     1139.01     76.21 o 
   6  34   1      304.14      398.77     55.53 o 
   7  34   1     9288.15     9028.76    175.26 o 
   8  34   1      173.07      148.68     55.46 o 
   9  34   1     2493.26     2545.32    222.34 o 
  10  34   1     1886.49     1976.95    120.59 o 
  11  34   1      694.16      591.68     92.85 o 
  12  34   1        0.98      -37.76     96.47 o 
  13  34   1       15.13      104.58     94.35 o 
  14  34   1        7.94      -95.37     95.37 o 
 -14  35   1      288.28      383.93    111.88 o 
 -13  35   1       26.57       32.90     91.84 o 
 -12  35   1      179.86      134.03     90.77 o 
 -11  35   1       38.37       17.56     85.42 o 
 -10  35   1      549.28      551.60    169.65 o 
  -9  35   1        7.46       18.58     69.24 o 
  -8  35   1     1364.58     1260.53     75.17 o 
  -7  35   1      197.24      287.44     54.41 o 
  -6  35   1      133.73      105.73     46.88 o 
  -5  35   1      799.76     1276.29    134.12 o 
  -4  35   1        3.32      -33.09     38.46 o 
  -3  35   1      653.60      720.92     64.42 o 
  -2  35   1     4261.15     3924.59    121.44 o 
  -1  35   1      330.62      278.25     51.32 o 
   0  35   1     1598.47     1561.35     81.51 o 
   1  35   1      823.47      718.43     90.20 o 
   2  35   1      265.39      189.74     48.38 o 
   3  35   1      837.51      809.03     54.78 o 
   4  35   1      732.96      842.29     59.16 o 
   5  35   1        0.92        2.06     41.45 o 
   6  35   1     2645.27     2424.86     90.53 o 
   7  35   1       29.63      187.38     51.22 o 
   8  35   1       12.88      -53.12     53.12 o 
   9  35   1      125.91      257.92     59.37 o 
  10  35   1      229.73      363.00     87.00 o 
  11  35   1       83.02       70.95     85.11 o 
  12  35   1       84.63       83.21     89.86 o 
  13  35   1      238.62      196.15     99.16 o 
  14  35   1      162.42      196.51    129.03 o 
 -14  36   1        5.95       -3.58    145.76 o 
 -13  36   1       15.30       68.43     98.57 o 
 -12  36   1      282.97      378.59     93.12 o 
 -11  36   1      286.18      222.19     88.68 o 
 -10  36   1      278.22      342.30     85.31 o 
  -9  36   1      418.77      330.20     80.40 o 
  -8  36   1        1.28      -13.94     77.35 o 
  -7  36   1      302.02      186.72     53.23 o 
  -6  36   1      274.04      232.41     52.37 o 
  -5  36   1      130.69      200.22     52.94 o 
  -4  36   1     1512.96     1368.52     83.56 o 
  -3  36   1      520.04      511.24     61.70 o 
  -2  36   1     3381.57     3157.27    110.44 o 
  -1  36   1       44.01       64.95     47.51 o 
   0  36   1      312.61      431.75     55.74 o 
   1  36   1     1019.29     1038.01    133.21 o 
   2  36   1      164.71      154.73     42.76 o 
   3  36   1      670.30      757.82     55.07 o 
   4  36   1        0.59      -30.43     53.10 o 
   5  36   1        0.86      -40.86     40.86 o 
   6  36   1      370.84      483.20     58.31 o 
   7  36   1        3.31      -47.69     47.69 o 
   8  36   1      757.68      731.50     68.02 o 
   9  36   1       23.94      -53.88     53.88 o 
  10  36   1      864.89      842.19    120.37 o 
  11  36   1      304.44      294.94     92.28 o 
  12  36   1       78.29       -7.02     83.24 o 
  13  36   1      244.18      236.86    119.17 o 
  14  36   1       38.09      -70.70    100.55 o 
 -13  37   1        6.80       94.21    162.48 o 
 -12  37   1        0.05       62.63     89.40 o 
 -11  37   1       40.78        0.30     83.42 o 
 -10  37   1       62.96      103.60     81.25 o 
  -9  37   1      217.62      304.63     76.28 o 
  -8  37   1      467.06      576.96     64.35 o 
  -7  37   1      656.72      726.48     79.99 o 
  -6  37   1       66.10       90.09     49.05 o 
  -5  37   1     1598.48     1568.33     65.25 o 
  -4  37   1      157.36       89.01     54.31 o 
  -3  37   1     4227.70     3998.19    127.04 o 
  -2  37   1     4707.90     4343.83    131.15 o 
  -1  37   1        2.20      -10.79     45.76 o 
   0  37   1      370.90      439.20     57.75 o 
   1  37   1     1487.30     1582.01     83.77 o 
   2  37   1       13.40       -8.63     37.60 o 
   3  37   1     1090.22      920.87     59.59 o 
   4  37   1     1349.16     1087.96     80.89 o 
   5  37   1        0.67       -7.17     78.25 o 
   6  37   1      117.70      169.85     50.33 o 
   7  37   1       30.13      -46.49     46.49 o 
   8  37   1       59.69      -50.43     50.43 o 
   9  37   1       40.46        0.02     74.49 o 
  10  37   1      597.02      498.60    108.12 o 
  11  37   1        0.64       45.16     79.95 o 
  12  37   1       21.22       89.54     86.95 o 
  13  37   1       90.80       74.90     97.51 o 
 -13  38   1       54.23       91.48     97.67 o 
 -12  38   1       22.32       36.49    118.28 o 
 -11  38   1      526.17      477.37    130.23 o 
 -10  38   1       13.83        3.69     75.38 o 
  -9  38   1      330.41      275.75     76.60 o 
  -8  38   1       91.05       73.79     56.10 o 
  -7  38   1       69.19       19.88     51.52 o 
  -6  38   1      192.58      134.76     49.26 o 
  -5  38   1      220.13      241.54     47.77 o 
  -4  38   1        7.42      -55.55     55.55 o 
  -3  38   1      883.29      998.14     75.32 o 
  -2  38   1        5.70       54.47     51.51 o 
  -1  38   1       87.83       -4.10     48.57 o 
   0  38   1      816.05     1001.74     73.41 o 
   1  38   1     4220.94     4089.14    126.64 o 
   2  38   1       67.95       61.92     42.34 o 
   3  38   1       37.15      108.75     43.40 o 
   4  38   1     1074.94      970.43     93.19 o 
   5  38   1      235.48      309.13     73.48 o 
   6  38   1       28.86      -57.82     57.82 o 
   7  38   1       45.48       28.91     51.27 o 
   8  38   1       43.95      -24.10     49.82 o 
   9  38   1      622.80      583.98    111.60 o 
  10  38   1      163.92      235.63     87.22 o 
  11  38   1     1611.52     1463.42    119.10 o 
  12  38   1      821.51      973.85    160.09 o 
  13  38   1      439.93      271.36    105.60 o 
 -13  39   1       44.51       20.62     91.15 o 
 -12  39   1      197.93      149.01    109.62 o 
 -11  39   1      551.27      614.48    189.66 o 
 -10  39   1      823.48      902.72    104.24 o 
  -9  39   1      467.95      472.56     88.69 o 
  -8  39   1      155.18      117.24     56.63 o 
  -7  39   1      411.77      402.41     61.32 o 
  -6  39   1      787.29      626.58     75.82 o 
  -5  39   1      162.69      187.43     64.90 o 
  -4  39   1        9.56       -6.67     52.05 o 
  -3  39   1      436.02      369.49     60.54 o 
  -2  39   1       49.31      120.47     53.64 o 
  -1  39   1       47.90       72.49     50.32 o 
   0  39   1      908.16      909.02     72.90 o 
   1  39   1      138.83      344.43     57.89 o 
   2  39   1       31.71       18.93     39.26 o 
   3  39   1       88.06      158.08     59.45 o 
   4  39   1      647.35      584.76     73.21 o 
   5  39   1      323.57      442.27     72.84 o 
   6  39   1       23.87      -33.51     60.97 o 
   7  39   1        0.45       67.37     52.58 o 
   8  39   1      302.01      264.39     76.26 o 
   9  39   1      948.76      967.10     78.14 o 
  10  39   1      370.88      331.41    142.77 o 
  11  39   1       69.82       92.66     87.39 o 
  12  39   1       28.73      -12.98    103.05 o 
  13  39   1        3.80      109.89     95.31 o 
 -13  40   1        5.57      237.15    150.54 o 
 -12  40   1       79.07       86.12     90.71 o 
 -11  40   1       62.67       13.42     85.49 o 
 -10  40   1       15.38        2.00     80.20 o 
  -9  40   1       64.11      102.85     81.21 o 
  -8  40   1       16.18      -54.68     54.68 o 
  -7  40   1     1021.04     1108.61    165.77 o 
  -6  40   1      329.86      301.55     68.00 o 
  -5  40   1     2102.80     1908.38    105.16 o 
  -4  40   1      349.53      246.54     59.87 o 
  -3  40   1      832.87      969.57     85.72 o 
  -2  40   1      639.27      730.39    116.19 o 
  -1  40   1     2550.31     2444.04    103.06 o 
   0  40   1      637.07      669.18     98.27 o 
   1  40   1        4.82       38.30     50.38 o 
   2  40   1     1771.42     1633.03     74.40 o 
   3  40   1      828.86      914.86     82.12 o 
   4  40   1      515.25      526.03     76.24 o 
   5  40   1     3340.19     2994.23    289.42 o 
   6  40   1      235.15      248.06     72.29 o 
   7  40   1     1178.77     1242.28    144.56 o 
   8  40   1      146.09      110.98     58.63 o 
   9  40   1      595.24      663.91     74.40 o 
  10  40   1       56.91      -91.70     91.70 o 
  11  40   1       64.91       10.94    104.54 o 
  12  40   1       15.57      -87.21     87.21 o 
  13  40   1      134.61       68.70    143.37 o 
 -12  41   1       34.12      -88.17     88.17 o 
 -11  41   1       71.26      257.06     93.73 o 
 -10  41   1      241.14      257.22     89.76 o 
  -9  41   1       34.35      -73.89     73.89 o 
  -8  41   1       50.30      -47.14     66.38 o 
  -7  41   1      811.08     1008.95     91.06 o 
  -6  41   1        1.84       38.36     59.12 o 
  -5  41   1      195.56      348.63     72.02 o 
  -4  41   1     1316.09     1151.40     82.84 o 
  -3  41   1       44.70      -10.13     52.58 o 
  -2  41   1       87.18      157.54     64.81 o 
  -1  41   1       58.65      216.16     55.75 o 
   0  41   1       18.92       12.33    100.06 o 
   1  41   1      263.35      207.14     78.85 o 
   2  41   1     1764.13     1815.63    120.02 o 
   3  41   1     1817.52     1832.40    103.59 o 
   4  41   1        4.96       66.74     60.85 o 
   5  41   1      120.53      252.75     71.75 o 
   6  41   1        5.50      -57.99     57.99 o 
   7  41   1        0.66      -37.10     61.75 o 
   8  41   1      116.91      112.65     71.08 o 
   9  41   1      129.17       84.29     61.23 o 
  10  41   1        1.03       -8.95     77.98 o 
  11  41   1       33.42      -60.39     86.34 o 
  12  41   1        1.39      119.47     93.77 o 
 -12  42   1      171.18      224.88     98.19 o 
 -11  42   1        0.47      -16.19     89.92 o 
 -10  42   1       23.44      -39.18     81.31 o 
  -9  42   1       61.76        1.19    114.10 o 
  -8  42   1      701.93      751.90     91.59 o 
  -7  42   1      660.02      720.86     86.82 o 
  -6  42   1       28.79      -49.71     63.39 o 
  -5  42   1      123.41      121.50     59.74 o 
  -4  42   1      116.59      109.92     90.20 o 
  -3  42   1      185.25      240.43     61.99 o 
  -2  42   1       36.12        1.40     51.40 o 
  -1  42   1      561.88      544.78    120.97 o 
   0  42   1       31.88       68.64     53.07 o 
   1  42   1      152.23       90.24     47.10 o 
   2  42   1     1045.75     1230.19     69.07 o 
   3  42   1       82.60      209.56     64.29 o 
   4  42   1      348.06      363.26     71.33 o 
   5  42   1     1063.74     1140.15     93.63 o 
   6  42   1       47.89      -22.29     64.40 o 
   7  42   1       79.35      -85.24    142.47 o 
   8  42   1       11.34      -60.35     60.35 o 
   9  42   1       37.23      -39.06     71.08 o 
  10  42   1       24.87      -75.67     75.67 o 
  11  42   1      103.30      -20.84     90.48 o 
  12  42   1        1.85      -11.37     86.15 o 
 -12  43   1        6.59       -5.23     93.54 o 
 -11  43   1      139.01      121.96     91.84 o 
 -10  43   1      266.12      385.30    135.00 o 
  -9  43   1       35.42     -108.12    108.12 o 
  -8  43   1      387.43      445.83     84.26 o 
  -7  43   1       46.66       79.49    122.46 o 
  -6  43   1        3.76      -60.30     60.30 o 
  -5  43   1      412.01      424.85     77.71 o 
  -4  43   1        0.58      -55.77     55.77 o 
  -3  43   1      245.07      234.20     60.24 o 
  -2  43   1        1.21      -15.92     53.85 o 
  -1  43   1      299.40      401.83     65.05 o 
   0  43   1      562.58      411.17    134.11 o 
   1  43   1       85.33       75.17     47.88 o 
   2  43   1     1000.07     1179.63     90.38 o 
   3  43   1      356.29      366.22    114.40 o 
   4  43   1      932.00     1012.96     92.90 o 
   5  43   1      476.26      492.86     79.18 o 
   6  43   1      195.32      192.56    137.99 o 
   7  43   1      217.84       82.34     73.48 o 
   8  43   1      314.75      233.12     78.96 o 
   9  43   1      271.12      191.05     87.81 o 
  10  43   1        0.81     -115.89    115.89 o 
  11  43   1        0.04        3.21     87.85 o 
  12  43   1       40.62       23.74     90.44 o 
 -12  44   1        6.98     -137.39    137.39 o 
 -11  44   1      317.45      363.80    141.58 o 
 -10  44   1       66.20       47.19    124.25 o 
  -9  44   1       60.24       41.22    120.07 o 
  -8  44   1      130.76      143.89     76.46 o 
  -7  44   1      284.24      225.76    175.92 o 
  -6  44   1       20.04        6.82     68.52 o 
  -5  44   1      489.39      704.19    153.22 o 
  -4  44   1      645.87      587.62     94.98 o 
  -3  44   1      123.64       70.51     59.40 o 
  -2  44   1        6.06      -26.43     80.05 o 
  -1  44   1     2904.70     3098.66    121.65 o 
   0  44   1     1154.78     1018.62     92.29 o 
   1  44   1     1469.44     1570.42     79.21 o 
   2  44   1      246.41      523.37    103.05 o 
   3  44   1     1830.71     1934.12    111.30 o 
   4  44   1      590.15      735.13    169.05 o 
   5  44   1      163.91      249.86     76.64 o 
   6  44   1       71.25       95.78     69.40 o 
   7  44   1      439.63      402.43     79.98 o 
   8  44   1       62.53      -37.67     72.03 o 
   9  44   1       56.92      -52.37     70.75 o 
  10  44   1        7.01      -90.80    119.47 o 
  11  44   1       46.18     -117.08    117.08 o 
 -11  45   1       12.17     -119.47    119.47 o 
 -10  45   1      644.59      747.90    155.91 o 
  -9  45   1      117.09      155.91    127.24 o 
  -8  45   1     1225.06     1330.41    109.70 o 
  -7  45   1       54.37       32.87     69.66 o 
  -6  45   1     1339.13     1428.04    104.51 o 
  -5  45   1     1161.32     1014.97    107.82 o 
  -4  45   1      182.94      207.15     77.36 o 
  -3  45   1      767.64      878.89     81.98 o 
  -2  45   1      293.43       89.36     59.91 o 
  -1  45   1       89.42      299.25     95.58 o 
   0  45   1       66.33      119.83     60.79 o 
   1  45   1        0.72       74.59     76.15 o 
   2  45   1        6.41      -39.43     83.03 o 
   3  45   1      110.22      131.58     69.37 o 
   4  45   1       88.11      162.31     72.42 o 
   5  45   1      410.52      446.73     95.88 o 
   6  45   1      970.82     1091.53    107.82 o 
   7  45   1      253.30      154.75    106.33 o 
   8  45   1        6.98      -16.71     74.59 o 
   9  45   1        6.33     -100.36    100.36 o 
  10  45   1      299.86      231.18    137.99 o 
  11  45   1      244.61      284.94    140.38 o 
 -11  46   1        8.88       28.67    129.63 o 
 -10  46   1        0.23       -8.36    127.84 o 
  -9  46   1      200.01      369.17    134.41 o 
  -8  46   1        1.30      -10.85     72.52 o 
  -7  46   1      334.12      301.63     82.89 o 
  -6  46   1      495.55      592.80     90.37 o 
  -5  46   1      139.34      186.57     75.60 o 
  -4  46   1     1481.60     1330.51    137.39 o 
  -3  46   1      236.97      133.21     94.98 o 
  -2  46   1      262.98      269.81     67.35 o 
  -1  46   1      163.08      291.95     66.08 o 
   0  46   1        9.72        4.28    145.16 o 
   1  46   1     1040.15     1017.75     89.02 o 
   2  46   1       12.54       -1.37     64.83 o 
   3  46   1       19.01       34.86     62.09 o 
   4  46   1     2487.76     2505.48    127.35 o 
   5  46   1      452.92      538.65    115.89 o 
   6  46   1      666.72      607.76     93.35 o 
   7  46   1      450.99      328.74     88.46 o 
   8  46   1      124.09       94.24    137.39 o 
   9  46   1       28.84       -7.77    120.67 o 
  10  46   1      184.78      232.97    135.00 o 
 -10  47   1      560.77      488.64    152.33 o 
  -9  47   1       12.43      190.56    117.68 o 
  -8  47   1      652.60      715.06    129.33 o 
  -7  47   1        0.90       52.50    100.36 o 
  -6  47   1        5.74       89.27     72.21 o 
  -5  47   1      801.50      887.97     90.02 o 
  -4  47   1       40.99       98.10     67.02 o 
  -3  47   1      283.91      337.51    107.53 o 
  -2  47   1       10.76       -4.80     89.60 o 
  -1  47   1      328.10      257.71     67.77 o 
   0  47   1     1369.06     1292.59     77.22 o 
   1  47   1      468.44      379.64     76.94 o 
   2  47   1      364.62      368.85    117.38 o 
   3  47   1       10.03      145.46     70.96 o 
   4  47   1      149.66      264.41     82.14 o 
   5  47   1      158.18      125.82     78.48 o 
   6  47   1       10.03       45.28     76.60 o 
   7  47   1      123.92      181.48     80.43 o 
   8  47   1        1.33      -46.52     77.26 o 
   9  47   1       33.87      -41.22    121.27 o 
  10  47   1      305.21      -26.88    125.45 o 
 -10  48   1        8.81       35.24    134.41 o 
  -9  48   1        3.02      154.72    118.28 o 
  -8  48   1       74.92      120.76     76.89 o 
  -7  48   1      346.23      366.80     88.69 o 
  -6  48   1      807.79      702.71     96.43 o 
  -5  48   1      639.41      517.59     88.69 o 
  -4  48   1      706.10      653.54     90.74 o 
  -3  48   1      169.83      223.41    102.15 o 
  -2  48   1      496.86      369.29     76.24 o 
  -1  48   1        1.10       38.86     68.22 o 
   0  48   1        0.20       89.28     52.34 o 
   1  48   1      148.92      155.45     71.17 o 
   2  48   1      113.16       71.58    107.53 o 
   3  48   1      789.47      741.23    104.24 o 
   4  48   1       78.28       63.37     68.41 o 
   5  48   1       38.90       46.09     76.28 o 
   6  48   1      577.65      357.65    100.95 o 
   7  48   1      520.66      389.02     91.19 o 
   8  48   1      300.11      256.50     84.51 o 
   9  48   1      248.92      223.41    123.06 o 
  10  48   1       99.50       25.09    118.28 o 
 -10  49   1      407.63      179.21    129.63 o 
  -9  49   1       24.30      -83.03    126.64 o 
  -8  49   1      283.92      244.37    131.12 o 
  -7  49   1       64.81       24.22     74.42 o 
  -6  49   1       30.01      157.57     89.90 o 
  -5  49   1      257.56      314.07     79.56 o 
  -4  49   1       17.78      -71.17     71.17 o 
  -3  49   1      418.67      279.57    110.51 o 
  -2  49   1      173.66      221.62    105.73 o 
  -1  49   1     1111.31     1172.49     96.17 o 
   0  49   1      972.66      947.17     96.01 o 
   1  49   1      406.92      533.06     83.78 o 
   2  49   1      816.00      895.75     97.96 o 
   3  49   1      749.74      947.18     97.99 o 
   4  49   1      312.39      211.38     83.40 o 
   5  49   1      159.06      138.30     78.83 o 
   6  49   1        0.63      -68.75     68.75 o 
   7  49   1       80.11       77.73     75.13 o 
   8  49   1      153.69      206.86     86.13 o 
   9  49   1       52.72      132.02    132.62 o 
  -9  50   1      789.00      824.96    164.87 o 
  -8  50   1       48.65       46.23     78.78 o 
  -7  50   1      240.28       97.16     84.63 o 
  -6  50   1       81.86       41.53     74.28 o 
  -5  50   1      524.71      490.46    103.05 o 
  -4  50   1      187.61       79.94     70.17 o 
  -3  50   1      320.16      133.20     76.62 o 
  -2  50   1      176.09      186.98    101.55 o 
  -1  50   1     1870.43     1896.38    114.21 o 
   0  50   1      729.12      826.63    109.62 o 
   1  50   1     1101.49     1085.15    100.08 o 
   2  50   1     1597.07     1759.44    120.28 o 
   3  50   1     1790.35     1780.12    122.55 o 
   4  50   1      474.16      437.39     88.40 o 
   5  50   1      160.14      233.79     86.67 o 
   6  50   1        3.85      -34.21     78.47 o 
   7  50   1      278.51      223.41     87.63 o 
   8  50   1        2.92       34.74     84.23 o 
   9  50   1       98.46      237.75    139.19 o 
  -9  51   1      146.48      126.64    139.19 o 
  -8  51   1      567.87      706.68    154.72 o 
  -7  51   1      283.00      212.05     99.76 o 
  -6  51   1      124.59       37.16    126.34 o 
  -5  51   1      463.40      493.28     85.40 o 
  -4  51   1       30.69      -69.37     69.37 o 
  -3  51   1      340.12      311.20     82.07 o 
  -2  51   1        1.76      -41.22    103.34 o 
  -1  51   1      224.44      338.42     65.70 o 
   0  51   1      186.83      380.01     84.40 o 
   1  51   1      960.77     1115.45    104.36 o 
   2  51   1      696.88      732.52     94.83 o 
   3  51   1        8.39       83.51     77.93 o 
   4  51   1     1516.53     1394.30    116.50 o 
   5  51   1      468.05      529.00    170.85 o 
   6  51   1       16.81     -104.54    104.54 o 
   7  51   1        3.56       30.54     76.94 o 
   8  51   1       24.89      -44.74     80.77 o 
  -8  52   1      118.83      299.88    139.78 o 
  -7  52   1       33.85      -68.04    155.61 o 
  -6  52   1      292.02      213.85     83.56 o 
  -5  52   1      110.77       20.65     80.43 o 
  -4  52   1      915.38     1026.52    105.66 o 
  -3  52   1      120.74       65.13    110.51 o 
  -2  52   1      268.69      422.93    115.89 o 
  -1  52   1      612.87      704.60     92.40 o 
   0  52   1       10.73      -18.15    106.93 o 
   1  52   1      113.10      150.44     75.58 o 
   2  52   1      147.18      178.58     78.90 o 
   3  52   1      146.68       35.19     80.89 o 
   4  52   1      806.25      893.96    103.70 o 
   5  52   1       69.49      171.37     97.67 o 
   6  52   1      196.86      119.72    149.34 o 
   7  52   1      179.26      249.64     88.64 o 
   8  52   1      773.87      958.17    129.03 o 
  -8  53   1       32.87       18.52    123.06 o 
  -7  53   1        0.69      -19.73    103.94 o 
  -6  53   1        0.46        3.13     82.16 o 
  -5  53   1      133.35      309.82     88.37 o 
  -4  53   1      142.69      165.54    162.78 o 
  -3  53   1       44.73       54.33     75.82 o 
  -2  53   1      225.19      249.32     87.22 o 
  -1  53   1     1441.41     1461.75    167.86 o 
   0  53   1      207.11      218.13     80.04 o 
   1  53   1       69.90       20.43     77.44 o 
   2  53   1       54.35      137.35     82.06 o 
   3  53   1      122.14      144.28     83.84 o 
   4  53   1      260.50      391.72     92.40 o 
   5  53   1       70.47       42.94     79.10 o 
   6  53   1        5.75      -77.13     77.13 o 
   7  53   1        0.93      -80.20     80.20 o 
   8  53   1      102.07      248.91     93.79 o 
  -7  54   1        3.17      -81.41     81.41 o 
  -6  54   1       45.21       91.06     80.64 o 
  -5  54   1      684.37      383.59     89.67 o 
  -4  54   1       20.93      -75.78     75.78 o 
  -3  54   1      437.37      512.29     90.94 o 
  -2  54   1      806.25      655.19     76.42 o 
  -1  54   1      285.79      165.47    113.50 o 
   0  54   1       62.56       97.99     75.13 o 
   1  54   1       28.97       52.25     75.82 o 
   2  54   1       54.25        4.53     77.08 o 
   3  54   1        1.33      -31.13     75.48 o 
   4  54   1      321.31      327.01     93.19 o 
   5  54   1        1.32      -11.60     80.85 o 
   6  54   1       18.36       -6.66     83.85 o 
   7  54   1      212.20      172.33     91.66 o 
  -6  55   1       99.12      130.25     87.56 o 
  -5  55   1       94.69      152.41     95.58 o 
  -4  55   1       89.88       37.84     80.87 o 
  -3  55   1       36.32      101.92     65.15 o 
  -2  55   1      553.93      697.47     96.10 o 
  -1  55   1       44.08      -99.76     99.76 o 
   0  55   1       34.79      218.04    118.88 o 
   1  55   1       44.37      -53.49    111.11 o 
   2  55   1        2.86       -9.09     77.05 o 
   3  55   1       23.44      -38.83     79.60 o 
   4  55   1       13.68        8.64     82.34 o 
   5  55   1      180.55       62.72    104.24 o 
   6  55   1      122.98      -45.89     81.31 o 
  -6  56   1        1.82       49.35     87.42 o 
  -5  56   1      509.97      374.15     96.36 o 
  -4  56   1       12.69      -72.38     72.38 o 
  -3  56   1       81.42      137.00     66.45 o 
  -2  56   1     1176.12     1112.84    111.08 o 
  -1  56   1       10.03      -12.54    108.72 o 
   0  56   1     1264.91     1312.41    171.44 o 
   1  56   1      201.00      206.91    106.03 o 
   2  56   1     1125.18     1269.78    115.95 o 
   3  56   1       64.38      133.83     85.92 o 
   4  56   1      858.34      842.96    110.63 o 
   5  56   1       46.52       76.88     94.98 o 
  -5  57   1       20.02       69.24     86.54 o 
  -4  57   1       57.81       24.05     65.30 o 
  -3  57   1      206.73      154.38     67.77 o 
  -2  57   1      663.72      631.40     99.47 o 
  -1  57   1       18.80      -31.73    111.71 o 
   0  57   1       49.46      163.08    124.25 o 
   1  57   1       40.03      -32.03    153.22 o 
   2  57   1       45.26       12.98    110.51 o 
   3  57   1       45.99        2.45    103.64 o 
   4  57   1      242.59      323.83     92.21 o 
   5  57   1        1.27       34.09     87.23 o 
  -4  58   1      142.90      153.94     71.95 o 
  -3  58   1        0.26      -47.50     79.68 o 
  -2  58   1      141.50      237.26     86.36 o 
  -1  58   1       83.46      137.40     81.92 o 
   0  58   1       55.47      -72.28    111.71 o 
   1  58   1       23.04       75.87    113.50 o 
   2  58   1       17.02      -63.27     84.87 o 
   3  58   1       34.81      -50.18    112.90 o 
  -2  59   1      143.87       41.22    113.50 o 
  -1  59   1        4.59      -72.84     72.84 o 
   0  59   1       37.15       32.86    120.07 o 
   1  59   1        1.38       -2.99    113.50 o 
   2  59   1       75.88       -4.69    121.86 o 
 -16   0   2     1070.08     1453.39    179.21 o 
 -14   0   2      239.43      429.16     83.25 o 
 -12   0   2     3341.18     3046.94    171.44 o 
 -10   0   2     2147.86     1963.60    112.01 o 
  -8   0   2     3068.83     3226.70     99.30 o 
  -6   0   2    37143.79    38038.25    591.38 o 
  -4   0   2     1001.99     1447.19     72.58 o 
  -2   0   2    12207.65    14987.33    236.63 o 
   0   0   2    59908.23    74827.56   1104.91 o 
   2   0   2    29910.13    33357.37    501.07 o 
   4   0   2    96405.23   100587.77   1478.29 o 
   6   0   2     9355.47     9133.11    231.78 o 
   8   0   2     4089.17     4030.65    109.90 o 
  10   0   2      328.30      299.95     55.96 o 
  12   0   2     8041.45     7450.99    186.61 o 
  14   0   2     5346.30     5249.05    261.05 o 
  16   0   2     1435.00     1415.16    187.57 o 
 -17   1   2       27.21      -28.72     94.57 o 
 -16   1   2      817.88     1013.62    116.12 o 
 -15   1   2      822.07      851.05     70.76 o 
 -14   1   2     1316.81     1304.61     72.75 o 
 -13   1   2       39.83      183.19     51.97 o 
 -12   1   2      686.97      791.86     56.40 o 
 -11   1   2       31.91      -43.54     43.54 o 
 -10   1   2        3.65      -22.80     34.52 o 
  -9   1   2    21091.54    19030.81    238.84 o 
  -8   1   2      281.56      244.55     31.91 o 
  -7   1   2    47927.47    47022.09    514.40 o 
  -6   1   2     2755.09     2892.65     82.97 o 
  -5   1   2    18761.73    17817.45    207.75 o 
  -4   1   2    11476.68    11562.60    139.86 o 
  -3   1   2    10574.96    10708.36    147.33 o 
  -2   1   2      639.66      674.53     16.92 o 
  -1   1   2     9557.55    11798.01    130.52 o 
   0   1   2      777.56     1145.71     26.01 o 
   1   1   2      738.45      726.27     22.06 o 
   2   1   2     6258.10     7068.18     97.41 o 
   3   1   2    28350.18    30608.21    292.78 o 
   4   1   2    23037.90    21945.05    243.09 o 
   5   1   2     2540.61     2482.24     48.69 o 
   6   1   2      578.43      807.87     55.01 o 
   7   1   2    41616.79    39087.03    430.25 o 
   8   1   2     4765.06     4768.87     84.08 o 
   9   1   2      660.23      668.89     62.68 o 
  10   1   2     1460.11     1202.35     54.15 o 
  11   1   2       20.32      541.82     57.32 o 
  12   1   2     1875.34     1716.77     86.90 o 
  13   1   2     1016.18      957.08     99.46 o 
  14   1   2      117.45      730.46    101.16 o 
  15   1   2       61.78       -7.75     87.59 o 
  16   1   2       73.93      144.12    101.76 o 
  17   1   2       95.40       11.46    103.20 o 
 -17   2   2        5.23     -106.59    158.30 o 
 -16   2   2       91.23      196.22     78.33 o 
 -15   2   2      166.43      268.67     66.39 o 
 -14   2   2      243.78      200.52     53.87 o 
 -13   2   2     4035.48     3677.31     98.68 o 
 -12   2   2        8.43       -4.14     43.62 o 
 -11   2   2      879.84      831.20     54.57 o 
 -10   2   2      598.28      599.73     45.07 o 
  -9   2   2     1029.70     1139.15     54.66 o 
  -8   2   2       39.20       -9.56     27.47 o 
  -7   2   2      327.99      804.42    145.11 o 
  -6   2   2     9398.57     9768.21    130.45 o 
  -5   2   2     8957.95     9509.00    123.29 o 
  -4   2   2     4217.59     3922.12     61.51 o 
  -3   2   2     8152.64     9253.83     97.79 o 
  -2   2   2      847.25     1020.19     25.54 o 
  -1   2   2    34189.04    38062.09    397.69 o 
   0   2   2     3371.71     4001.86     51.45 o 
   1   2   2      994.57      880.51     25.18 o 
   2   2   2   130719.91   141363.02   1304.76 o 
   3   2   2    42066.29    45776.91    431.23 o 
   4   2   2     3827.96     3442.57     49.34 o 
   5   2   2     9461.46     8671.62    105.89 o 
   6   2   2     3628.66     3514.99     81.05 o 
   7   2   2     2778.63     3013.78    143.22 o 
   8   2   2      503.29      562.76     36.69 o 
   9   2   2     2320.33     1989.49     57.23 o 
  10   2   2      599.85      655.85     46.14 o 
  11   2   2    13289.88    12270.91    182.84 o 
  12   2   2        1.69       87.09     72.48 o 
  13   2   2      286.33      404.66     81.05 o 
  14   2   2      789.78      859.95    104.78 o 
  15   2   2        0.05      116.00     91.65 o 
  16   2   2       99.45      267.85    103.48 o 
  17   2   2       41.19      -18.26    102.48 o 
 -17   3   2       82.54       68.17     97.00 o 
 -16   3   2       27.16       76.41     72.90 o 
 -15   3   2      498.42      500.27     74.31 o 
 -14   3   2        0.19      -32.16     50.32 o 
 -13   3   2      276.96      360.82     53.15 o 
 -12   3   2      183.53       81.71     45.39 o 
 -11   3   2        5.03      -33.87     39.18 o 
 -10   3   2        0.52      -12.78     35.15 o 
  -9   3   2      434.48      344.44     46.22 o 
  -8   3   2     7240.23     6208.45    118.38 o 
  -7   3   2     8893.29     8070.99    117.77 o 
  -6   3   2     1593.55     1734.34     58.46 o 
  -5   3   2    25321.58    24324.36    274.24 o 
  -4   3   2    12981.27    13056.95    135.42 o 
  -3   3   2     4009.74     3936.95     64.12 o 
  -2   3   2     2390.53     2123.37     33.07 o 
  -1   3   2    45457.82    49749.73    605.87 o 
   0   3   2     9408.13    10871.67    122.66 o 
   1   3   2     4599.81     4496.63     69.29 o 
   2   3   2    56992.35    60012.46    620.66 o 
   3   3   2    37186.41    38875.53    369.05 o 
   4   3   2     2309.46     2597.67     41.54 o 
   5   3   2    44098.52    45434.50    433.93 o 
   6   3   2     2204.06     1629.27     46.01 o 
   7   3   2    10863.65    11144.10    146.40 o 
   8   3   2      349.53      247.11     31.39 o 
   9   3   2      741.78      492.91     39.59 o 
  10   3   2     2727.60     2676.54     71.97 o 
  11   3   2     4125.54     4136.92     93.97 o 
  12   3   2        2.47        5.47     53.27 o 
  13   3   2     2285.04     2091.73    123.40 o 
  14   3   2      530.82      617.82     99.36 o 
  15   3   2       81.88       37.63     86.97 o 
  16   3   2       22.13      -54.90     94.71 o 
  17   3   2       12.62      -22.27    101.99 o 
 -17   4   2        6.81       20.94     95.67 o 
 -16   4   2       34.20      198.01     78.93 o 
 -15   4   2       65.50      282.10     73.25 o 
 -14   4   2      192.91      188.41     54.22 o 
 -13   4   2      671.13      561.84     58.13 o 
 -12   4   2      437.73      388.70     50.04 o 
 -11   4   2      203.13      121.09     42.25 o 
 -10   4   2      697.96      795.76     71.48 o 
  -9   4   2       53.99       37.12     32.46 o 
  -8   4   2      331.38      355.85     35.85 o 
  -7   4   2       74.91      205.81     41.29 o 
  -6   4   2     7351.55     8310.21    115.43 o 
  -5   4   2     2379.45     2636.80     41.13 o 
  -4   4   2     4085.47     4218.00     54.46 o 
  -3   4   2    22581.72    23666.80    229.90 o 
  -2   4   2      270.37      402.34     15.20 o 
  -1   4   2    15990.91    17665.03    220.47 o 
   0   4   2    51195.50    56740.95    593.46 o 
   1   4   2     2967.69     3005.89     44.45 o 
   2   4   2      495.23      341.59     39.54 o 
   3   4   2    27088.15    27696.32    267.20 o 
   4   4   2    42888.25    43421.66    457.75 o 
   5   4   2        4.10       42.37     36.56 o 
   6   4   2     7386.84     8176.23    167.81 o 
   7   4   2     9986.36     9796.47    117.09 o 
   8   4   2     5021.64     4451.24     81.36 o 
   9   4   2      989.21     1021.63     46.42 o 
  10   4   2       36.99      -27.42     32.90 o 
  11   4   2     1412.30     1535.69     75.69 o 
  12   4   2     3296.09     3030.63    102.61 o 
  13   4   2        1.61      142.78     57.85 o 
  14   4   2      168.41      158.00     83.33 o 
  15   4   2      148.61      -80.77     80.77 o 
  16   4   2        1.79      -26.57     94.75 o 
  17   4   2       22.70      -20.43    102.01 o 
 -17   5   2      353.49      418.20    140.98 o 
 -16   5   2      866.20     1055.08     92.88 o 
 -15   5   2     2115.08     1848.09    102.67 o 
 -14   5   2      172.31      124.27     53.04 o 
 -13   5   2      328.85      361.60     53.53 o 
 -12   5   2      478.43      364.89     49.88 o 
 -11   5   2       78.42      183.23     52.12 o 
 -10   5   2     7285.38     7507.04    142.18 o 
  -9   5   2      345.56      196.31     40.09 o 
  -8   5   2     3873.01     3726.86     77.47 o 
  -7   5   2    39604.45    37458.88    371.27 o 
  -6   5   2     1007.24      976.33     42.45 o 
  -5   5   2     6351.96     6217.35     75.71 o 
  -4   5   2     6092.30     5963.02     82.79 o 
  -3   5   2    74187.31    78665.16    730.67 o 
  -2   5   2    62264.20    67008.73    699.72 o 
  -1   5   2    86290.13    95439.61    990.44 o 
   0   5   2    14957.20    15583.58    171.33 o 
   1   5   2    64710.68    70741.81    738.06 o 
   2   5   2    40470.66    42285.88    448.53 o 
   3   5   2    12501.04    14882.69    150.61 o 
   4   5   2     2034.58     2171.07     37.36 o 
   5   5   2     7288.81     8081.12     94.49 o 
   6   5   2    62727.14    61319.68    582.31 o 
   7   5   2     5272.25     5359.70     77.01 o 
   8   5   2     2709.80     2509.85     60.21 o 
   9   5   2     2928.61     2822.46     69.27 o 
  10   5   2      127.13      109.58     37.63 o 
  11   5   2      100.60      129.44     51.25 o 
  12   5   2      931.47      867.94    101.37 o 
  13   5   2      640.13      756.89     73.17 o 
  14   5   2       16.38      -11.67     92.59 o 
  15   5   2       30.06       -5.85     86.02 o 
  16   5   2       17.39      -30.08     95.85 o 
  17   5   2       28.14       86.07    104.86 o 
 -17   6   2      401.89      636.63    111.88 o 
 -16   6   2       38.51      244.43     78.60 o 
 -15   6   2        2.92       72.82     74.07 o 
 -14   6   2      365.26      360.01     67.51 o 
 -13   6   2     1420.86     1292.26     68.16 o 
 -12   6   2       80.93      102.60     45.11 o 
 -11   6   2     4879.63     4481.39     98.08 o 
 -10   6   2     2831.85     3003.36     79.60 o 
  -9   6   2     1566.38     1435.84     55.96 o 
  -8   6   2     4588.91     4064.43     80.21 o 
  -7   6   2       12.68      238.96     72.88 o 
  -6   6   2    18172.69    17658.15    183.72 o 
  -5   6   2     5614.95     5539.26     69.50 o 
  -4   6   2       93.77       58.53     16.13 o 
  -3   6   2     3062.99     3408.74     73.55 o 
  -2   6   2      164.43      298.86     18.46 o 
  -1   6   2    30374.60    31079.74    331.45 o 
   0   6   2    75349.60    84953.01    884.12 o 
   1   6   2    74296.00    82381.88    857.42 o 
   2   6   2     9447.43    11552.58    135.82 o 
   3   6   2    35680.62    37569.26    372.24 o 
   4   6   2    13551.12    12779.30    134.12 o 
   5   6   2     7444.58     7212.77     89.94 o 
   6   6   2    30055.38    30493.53    302.84 o 
   7   6   2      895.60      921.37     35.31 o 
   8   6   2     3084.06     3032.25     58.56 o 
   9   6   2      196.03      196.85     33.85 o 
  10   6   2     3128.46     3061.21     74.69 o 
  11   6   2     1718.08     1659.47     79.81 o 
  12   6   2     1781.34     1670.54     85.39 o 
  13   6   2      277.19      302.42     62.64 o 
  14   6   2      691.31      662.92     93.76 o 
  15   6   2      433.59      475.56    100.96 o 
  16   6   2      237.24      317.61    213.86 o 
  17   6   2      432.51      299.01    111.59 o 
 -17   7   2      203.55      451.00    129.03 o 
 -16   7   2      305.57      471.91     81.58 o 
 -15   7   2        2.35      102.95     69.03 o 
 -14   7   2      221.26      270.90     55.81 o 
 -13   7   2        8.31       23.34     46.35 o 
 -12   7   2     1543.06     1574.03     70.47 o 
 -11   7   2      231.91      327.77     47.94 o 
 -10   7   2     8778.52     8145.24    133.10 o 
  -9   7   2     1124.21     1158.01     50.98 o 
  -8   7   2      619.94      644.82     39.36 o 
  -7   7   2     8438.94     8217.46    100.49 o 
  -6   7   2     2877.71     2850.78     48.96 o 
  -5   7   2     9573.55     9615.92    107.70 o 
  -4   7   2       81.79       73.84     17.26 o 
  -3   7   2     2000.33     2364.30    183.73 o 
  -2   7   2     8801.74     8003.17     97.12 o 
  -1   7   2    30694.62    35229.57    374.22 o 
   0   7   2     4424.42     4816.55     61.82 o 
   1   7   2     9000.94    10470.61    107.81 o 
   2   7   2      376.28      367.47     26.56 o 
   3   7   2     2606.61     2933.49     54.59 o 
   4   7   2     1279.62     1093.87     27.41 o 
   5   7   2     9916.84     9355.90    106.43 o 
   6   7   2    26600.70    26898.11    270.29 o 
   7   7   2     1968.62     1823.52     44.87 o 
   8   7   2     3189.58     3385.32     62.11 o 
   9   7   2      957.42     1112.24     64.40 o 
  10   7   2      112.01      105.21     38.91 o 
  11   7   2      616.26      582.88     60.58 o 
  12   7   2      646.34      769.32     71.65 o 
  13   7   2      512.93      600.39     68.18 o 
  14   7   2       53.99      101.07     82.21 o 
  15   7   2        9.32      -81.23    149.94 o 
  16   7   2       92.62      -26.48     99.90 o 
  17   7   2       95.47      144.89    104.58 o 
 -17   8   2       37.18       46.52     99.54 o 
 -16   8   2      298.29      379.86    109.81 o 
 -15   8   2      159.89      197.66     73.40 o 
 -14   8   2      258.39      429.00     71.41 o 
 -13   8   2      635.63      667.94     59.05 o 
 -12   8   2     1494.96     1398.13     65.87 o 
 -11   8   2      108.76      180.52     59.18 o 
 -10   8   2       86.25      358.97     43.22 o 
  -9   8   2     1142.22      998.95     47.61 o 
  -8   8   2     1223.01     1356.97     57.96 o 
  -7   8   2     2320.78     2499.72     47.62 o 
  -6   8   2    40606.52    39838.54    386.57 o 
  -5   8   2     4612.70     4173.86     58.46 o 
  -4   8   2    11392.77    11504.78    140.38 o 
  -3   8   2   131100.48   134211.27   1751.15 o 
  -2   8   2    58185.29    58633.89    615.87 o 
  -1   8   2    12815.70    14148.64    159.21 o 
   0   8   2     8858.61     9486.09    110.49 o 
   1   8   2    10837.70    10639.80    110.24 o 
   2   8   2    17912.38    19994.39    222.74 o 
   3   8   2     9466.75    10632.36    129.49 o 
   4   8   2      359.37      466.95     25.17 o 
   5   8   2      256.26      353.36     21.23 o 
   6   8   2      479.76      912.63     38.78 o 
   7   8   2     2920.13     2337.67     49.25 o 
   8   8   2      346.60      585.53     38.73 o 
   9   8   2     6385.00     6671.75     96.53 o 
  10   8   2     2071.04     1793.30     76.73 o 
  11   8   2      554.54      477.06     60.63 o 
  12   8   2      651.26      723.24     66.18 o 
  13   8   2      336.13      243.95     61.06 o 
  14   8   2        5.32       21.32     61.37 o 
  15   8   2       12.81      -66.92     89.70 o 
  16   8   2        1.18      -90.75     90.75 o 
  17   8   2        4.80      -31.66    148.15 o 
 -17   9   2      195.93      364.56    169.65 o 
 -16   9   2       23.91      -79.67     88.10 o 
 -15   9   2      393.00      459.56     76.31 o 
 -14   9   2     1580.96     1521.45     89.93 o 
 -13   9   2       45.00       -9.79     45.24 o 
 -12   9   2      903.65      967.11     59.37 o 
 -11   9   2     4552.69     4163.87    145.72 o 
 -10   9   2     4880.32     4578.12     95.64 o 
  -9   9   2      210.23      204.60     37.76 o 
  -8   9   2     7829.17     6952.86     92.50 o 
  -7   9   2      462.98      652.75     29.56 o 
  -6   9   2        2.63       93.43     30.01 o 
  -5   9   2    12862.93    12597.17    136.30 o 
  -4   9   2     7160.33     7070.26    110.38 o 
  -3   9   2     4350.93     4942.54    196.83 o 
  -2   9   2    11564.62    11540.55    134.48 o 
  -1   9   2     4488.74     4573.54     61.93 o 
   0   9   2    62002.54    65707.48    685.96 o 
   1   9   2    29886.70    28940.48    277.41 o 
   2   9   2    26626.83    27772.69    303.08 o 
   3   9   2    11656.81    12929.53    154.17 o 
   4   9   2    12690.04    12127.72    148.65 o 
   5   9   2     8455.29     9128.40    104.93 o 
   6   9   2       61.12      151.23     27.89 o 
   7   9   2     2989.63     2680.10     52.31 o 
   8   9   2     3256.03     3066.67     59.49 o 
   9   9   2      402.89      467.61     33.75 o 
  10   9   2       31.23       30.81     46.24 o 
  11   9   2      448.40      365.91     56.37 o 
  12   9   2      124.31       78.43     53.96 o 
  13   9   2      118.31       90.80     57.56 o 
  14   9   2     1716.62     1728.35     93.69 o 
  15   9   2      137.42       74.85     86.12 o 
  16   9   2       42.82      -88.82     88.82 o 
  17   9   2        1.02       -9.56    150.54 o 
 -17  10   2        0.40      117.49    154.72 o 
 -16  10   2        5.66       64.54     90.29 o 
 -15  10   2       18.20        2.56     67.05 o 
 -14  10   2        5.54       45.59     61.87 o 
 -13  10   2       14.54       48.99     46.92 o 
 -12  10   2      127.13      217.73     52.16 o 
 -11  10   2        1.46       67.19     42.28 o 
 -10  10   2     1525.32     1747.97     65.14 o 
  -9  10   2     1858.62     1800.30     72.90 o 
  -8  10   2       75.09      122.45     22.39 o 
  -7  10   2     2573.57     2092.00     45.12 o 
  -6  10   2      252.35      407.86     42.40 o 
  -5  10   2       11.08       41.60     20.63 o 
  -4  10   2     2112.85     1783.39     45.58 o 
  -3  10   2    53159.00    53209.96    654.81 o 
  -2  10   2    12048.59    12868.82    172.22 o 
  -1  10   2     1303.57     1633.24     35.18 o 
   0  10   2    19757.14    22123.36    241.12 o 
   1  10   2     9461.49     9410.28    100.84 o 
   2  10   2   130937.15   144792.41   1338.25 o 
   3  10   2    26556.61    25456.96    282.53 o 
   4  10   2      259.71      386.69     24.29 o 
   5  10   2    26965.19    26790.80    266.43 o 
   6  10   2     3762.48     3850.33     59.53 o 
   7  10   2      854.99      897.05     33.66 o 
   8  10   2    19133.24    17375.79    259.94 o 
   9  10   2     2954.84     2559.66     58.87 o 
  10  10   2     3547.83     3205.32     97.28 o 
  11  10   2       16.53       25.95     50.17 o 
  12  10   2      508.67      524.13     61.91 o 
  13  10   2      579.45      657.94     69.90 o 
  14  10   2        1.45      112.72     63.58 o 
  15  10   2      636.58      482.58    103.23 o 
  16  10   2      109.83     -139.78    139.78 o 
  17  10   2       17.22       84.23    156.51 o 
 -17  11   2      448.40      641.03    120.07 o 
 -16  11   2       71.09       72.51    202.21 o 
 -15  11   2      448.04      511.45     98.94 o 
 -14  11   2      105.96      108.33     64.15 o 
 -13  11   2     1201.58     1287.16     67.00 o 
 -12  11   2     1287.12     1437.03     66.03 o 
 -11  11   2       38.56       17.78     41.56 o 
 -10  11   2      309.58      348.04     45.25 o 
  -9  11   2      230.48      225.54     39.16 o 
  -8  11   2     2949.03     2549.77     52.22 o 
  -7  11   2     9974.27     8876.14    136.75 o 
  -6  11   2     1081.16     1051.93     32.83 o 
  -5  11   2    19242.68    19809.21    267.08 o 
  -4  11   2     7557.97     7031.30    129.33 o 
  -3  11   2     4439.47     4992.99     83.84 o 
  -2  11   2    17340.10    19203.33    247.88 o 
  -1  11   2     7038.83     6923.36     87.38 o 
   0  11   2   231088.48   250573.06   3073.16 o 
   1  11   2   440943.41   460234.19   4255.06 o 
   2  11   2    41821.95    45448.66    430.38 o 
   3  11   2     5863.42     6145.43    131.83 o 
   4  11   2    15325.37    14718.80    176.30 o 
   5  11   2     6253.00     6394.71     95.47 o 
   6  11   2     2926.31     2866.48     57.91 o 
   7  11   2     1701.07     1952.87     71.33 o 
   8  11   2        6.52       51.82     44.97 o 
   9  11   2       43.29      195.54     95.58 o 
  10  11   2      921.73      962.98     63.04 o 
  11  11   2     1501.07     1506.56     77.67 o 
  12  11   2      652.81      718.45     67.89 o 
  13  11   2      488.71      451.01     67.62 o 
  14  11   2       10.37      -56.63     85.30 o 
  15  11   2        4.64     -132.02    132.02 o 
  16  11   2       33.07      134.41    154.12 o 
  17  11   2      277.99      624.25    180.40 o 
 -17  12   2       38.80       73.08    102.09 o 
 -16  12   2      153.39      166.45     97.30 o 
 -15  12   2        0.27       39.96     78.87 o 
 -14  12   2      113.22      140.52    110.51 o 
 -13  12   2        9.31       35.15     52.67 o 
 -12  12   2       57.35      102.45     45.76 o 
 -11  12   2      264.99      267.72     47.17 o 
 -10  12   2     4625.06     4433.98    132.87 o 
  -9  12   2     2108.09     2029.39     92.69 o 
  -8  12   2      174.90      205.61     24.14 o 
  -7  12   2     1318.99     1323.88     40.74 o 
  -6  12   2      289.94      254.16     24.42 o 
  -5  12   2     5883.08     5776.96    100.96 o 
  -4  12   2    33579.59    32501.94    413.66 o 
  -3  12   2     2780.12     2645.12     61.24 o 
  -2  12   2    18292.68    20307.93    261.55 o 
  -1  12   2      651.12      567.62     19.81 o 
   0  12   2    13477.49    13242.03    151.92 o 
   1  12   2     5985.33     7028.97     88.60 o 
   2  12   2     9295.72    10579.42    112.90 o 
   3  12   2    71979.98    71345.92    668.88 o 
   4  12   2      468.37      312.59     34.27 o 
   5  12   2     1329.62     1455.89     44.20 o 
   6  12   2     1723.49     2010.21     53.22 o 
   7  12   2    25235.30    23786.95    246.27 o 
   8  12   2       83.09       66.04     27.80 o 
   9  12   2    17772.71    17623.54    285.83 o 
  10  12   2     1873.75     1778.10     92.99 o 
  11  12   2     2077.24     1839.02     84.06 o 
  12  12   2      548.78      450.10     61.24 o 
  13  12   2        8.14       28.56     55.53 o 
  14  12   2       72.39       56.70     60.59 o 
  15  12   2      477.29      603.65     96.11 o 
  16  12   2      103.81      115.89    150.54 o 
  17  12   2       31.44       53.17    155.91 o 
 -17  13   2        1.64      129.03    180.11 o 
 -16  13   2       40.41      -71.87     90.92 o 
 -15  13   2     1196.74     1112.58    114.72 o 
 -14  13   2      149.69      126.28     80.25 o 
 -13  13   2      560.86      638.60     68.33 o 
 -12  13   2     3226.79     3023.46     88.06 o 
 -11  13   2      683.93      507.82     61.48 o 
 -10  13   2     5616.45     5762.48    110.21 o 
  -9  13   2      435.80      491.07     43.69 o 
  -8  13   2       64.58       22.53     21.66 o 
  -7  13   2     3019.58     3135.29     63.31 o 
  -6  13   2     2606.81     2710.30     56.51 o 
  -5  13   2     2406.85     2129.61     57.11 o 
  -4  13   2     4403.52     4418.78     97.98 o 
  -3  13   2    11172.65    11422.34    160.24 o 
  -2  13   2        6.86       25.33     23.04 o 
  -1  13   2     1497.33     1709.59     51.26 o 
   0  13   2      192.73      342.41     16.66 o 
   1  13   2      135.37      332.99     16.84 o 
   2  13   2     7455.31     7450.09     84.79 o 
   3  13   2    37095.05    37280.51    358.82 o 
   4  13   2     4478.39     4308.70     70.65 o 
   5  13   2    14901.73    14568.86    180.01 o 
   6  13   2    14430.73    13994.35    176.95 o 
   7  13   2      573.67      590.89     37.24 o 
   8  13   2       23.09      -22.80     22.80 o 
   9  13   2    11491.83    10828.01    156.87 o 
  10  13   2     1256.06     1245.20     72.47 o 
  11  13   2      719.13      838.41     66.87 o 
  12  13   2      763.75      573.74     67.22 o 
  13  13   2      174.54      106.01     62.22 o 
  14  13   2       84.06       13.37     79.51 o 
  15  13   2       28.18       65.65     90.26 o 
  16  13   2        4.10      251.49    157.11 o 
  17  13   2       50.13       56.75    155.91 o 
 -17  14   2       98.09      133.79    123.65 o 
 -16  14   2        5.09       13.49     93.64 o 
 -15  14   2        1.52      -85.39     85.39 o 
 -14  14   2       38.26        0.12     79.61 o 
 -13  14   2      434.87      484.10     88.40 o 
 -12  14   2      621.64      744.98     56.15 o 
 -11  14   2     2073.21     1635.13     68.65 o 
 -10  14   2     2316.82     2638.48     78.06 o 
  -9  14   2      218.86      291.25     39.51 o 
  -8  14   2        4.20      -23.50     23.50 o 
  -7  14   2     4748.95     4487.87     86.05 o 
  -6  14   2     9219.28     9316.47    142.87 o 
  -5  14   2      126.59      274.12     29.15 o 
  -4  14   2      776.98      791.29     46.09 o 
  -3  14   2      137.56      148.11     22.81 o 
  -2  14   2      143.04      284.91     19.97 o 
  -1  14   2    23764.94    23365.61    231.11 o 
   0  14   2     1759.21     1952.95     34.71 o 
   1  14   2     8284.67     8850.06     97.76 o 
   2  14   2       58.13       80.24     19.55 o 
   3  14   2    25216.25    27834.32    273.29 o 
   4  14   2     2865.27     2924.47     57.41 o 
   5  14   2     3657.13     3640.73     68.28 o 
   6  14   2       54.23       75.80     25.58 o 
   7  14   2       17.37       75.89     26.71 o 
   8  14   2     1851.13     1642.94     56.36 o 
   9  14   2     6268.33     6115.84    108.67 o 
  10  14   2       81.14      -42.17     46.81 o 
  11  14   2       69.72       58.00     51.30 o 
  12  14   2        0.29       -6.81     55.95 o 
  13  14   2       13.16      -32.30     57.23 o 
  14  14   2       78.17       77.41    120.67 o 
  15  14   2       30.59        1.52    121.86 o 
  16  14   2      267.52      434.28    166.07 o 
  17  14   2        3.76     -118.88    149.94 o 
 -17  15   2      114.75      318.29    109.29 o 
 -16  15   2        9.29      -77.19     87.16 o 
 -15  15   2        5.15       11.58     89.72 o 
 -14  15   2      137.12      275.81     90.10 o 
 -13  15   2      951.33      860.39     99.47 o 
 -12  15   2       22.50       25.29     84.23 o 
 -11  15   2     1152.92     1348.19     89.05 o 
 -10  15   2      854.82      653.93     51.06 o 
  -9  15   2     6837.73     6194.54    132.88 o 
  -8  15   2      192.47       78.58     29.66 o 
  -7  15   2     7999.83     8123.00    116.88 o 
  -6  15   2        8.23       87.73     23.82 o 
  -5  15   2    29216.10    27631.90    491.58 o 
  -4  15   2    15652.05    15511.42    262.01 o 
  -3  15   2     4646.51     4346.39     75.47 o 
  -2  15   2     3114.58     2988.88     64.83 o 
  -1  15   2        8.42       27.40     40.32 o 
   0  15   2       26.71       64.21     13.04 o 
   1  15   2     1343.02     1764.04     32.87 o 
   2  15   2    15528.65    16151.39    165.76 o 
   3  15   2     8807.06     8378.88     96.81 o 
   4  15   2    24252.28    26358.33    298.18 o 
   5  15   2     7603.55     7145.68    104.04 o 
   6  15   2      201.55      170.39     26.38 o 
   7  15   2     6224.85     6437.39    104.32 o 
   8  15   2     2779.34     2670.28     68.11 o 
   9  15   2     1711.24     2090.25     79.93 o 
  10  15   2      232.71      321.86     53.62 o 
  11  15   2        5.98       29.38     50.97 o 
  12  15   2     1466.84     1395.38     80.16 o 
  13  15   2      181.85      162.16     79.88 o 
  14  15   2      115.38       73.75     83.24 o 
  15  15   2       53.05       91.38     91.14 o 
  16  15   2       19.25      148.15    139.78 o 
 -17  16   2       69.70      105.84    177.72 o 
 -16  16   2        0.11      152.75     98.15 o 
 -15  16   2        0.55       56.44    117.68 o 
 -14  16   2     1238.76     1183.04    123.95 o 
 -13  16   2        2.52       83.36     75.81 o 
 -12  16   2      207.18      400.10     83.06 o 
 -11  16   2     1413.83     1361.59     76.93 o 
 -10  16   2      400.60      434.42     54.83 o 
  -9  16   2     3861.17     4199.83    133.00 o 
  -8  16   2        3.58       17.44     26.39 o 
  -7  16   2     1885.99     1691.40     61.55 o 
  -6  16   2     6352.31     5538.24     88.08 o 
  -5  16   2      347.24      517.73     39.04 o 
  -4  16   2     1432.61     1431.09    139.63 o 
  -3  16   2     4860.40     4639.48     79.54 o 
  -2  16   2    12341.27    11713.90    160.52 o 
  -1  16   2     1881.24     1799.12     38.37 o 
   0  16   2     7587.42     7139.67     83.79 o 
   1  16   2      217.44      352.47     19.24 o 
   2  16   2     2320.41     2775.76     60.31 o 
   3  16   2    58037.78    63863.31    602.74 o 
   4  16   2     6013.49     6521.83     96.16 o 
   5  16   2      262.40      307.99     28.38 o 
   6  16   2     2362.52     2356.97     57.86 o 
   7  16   2     8166.69     7725.02    117.51 o 
   8  16   2    12589.61    11596.44    161.50 o 
   9  16   2    10166.00     9640.86    145.87 o 
  10  16   2     8497.46     7481.69    152.95 o 
  11  16   2     2234.23     1923.26     87.87 o 
  12  16   2     1013.96     1069.93     97.60 o 
  13  16   2      543.04      575.63    213.56 o 
  14  16   2        9.76       26.50     80.37 o 
  15  16   2       35.88       26.57     90.83 o 
  16  16   2       22.94       -3.58    149.94 o 
 -17  17   2       21.26       30.47    140.38 o 
 -16  17   2      585.04      818.55    255.07 o 
 -15  17   2      110.41      279.93     98.31 o 
 -14  17   2      384.68      367.01     94.49 o 
 -13  17   2      181.01      344.05    158.90 o 
 -12  17   2     4246.24     3944.16    453.10 o 
 -11  17   2        2.79      -60.49     63.14 o 
 -10  17   2       38.93      -42.07     47.01 o 
  -9  17   2      627.18      641.77     55.75 o 
  -8  17   2     8587.25     7786.56    139.42 o 
  -7  17   2     7221.01     7127.27    108.15 o 
  -6  17   2      157.46      445.89     30.38 o 
  -5  17   2      234.72      301.28     43.97 o 
  -4  17   2    26303.99    25268.59    393.81 o 
  -3  17   2     4527.02     4167.10     73.47 o 
  -2  17   2     9040.63     8905.38    127.35 o 
  -1  17   2     4793.97     4784.71     67.61 o 
   0  17   2      102.46       65.19     16.04 o 
   1  17   2     2864.55     3999.57     55.36 o 
   2  17   2     1085.61     1293.03     68.36 o 
   3  17   2     3832.34     4560.92    180.70 o 
   4  17   2     2539.10     2648.62     46.39 o 
   5  17   2    10710.80    10878.24    144.38 o 
   6  17   2      213.31      236.14     29.04 o 
   7  17   2     2521.59     2241.98     77.15 o 
   8  17   2     5155.07     5562.98    106.66 o 
   9  17   2     1032.96     1226.99     59.58 o 
  10  17   2      630.75      812.91     64.44 o 
  11  17   2        3.42      236.43     56.15 o 
  12  17   2        3.68      -52.49     66.74 o 
  13  17   2      126.28      102.44     80.20 o 
  14  17   2      113.17      -17.17    142.17 o 
  15  17   2       98.64      236.61     98.58 o 
  16  17   2       17.10       72.58    114.99 o 
 -16  18   2       66.34      255.04    103.25 o 
 -15  18   2       34.68      -43.23    153.22 o 
 -14  18   2      266.42      284.04     88.54 o 
 -13  18   2       44.44      -38.59     73.92 o 
 -12  18   2      132.54      377.68     85.72 o 
 -11  18   2     1679.28     1562.15    102.00 o 
 -10  18   2       84.01      -21.43     65.60 o 
  -9  18   2      227.23      237.43     47.09 o 
  -8  18   2      425.69      693.43     44.90 o 
  -7  18   2     2218.15     2216.84     63.63 o 
  -6  18   2    16869.64    15334.08    190.42 o 
  -5  18   2    11010.21    11983.12    178.96 o 
  -4  18   2     5304.02     5224.31    142.29 o 
  -3  18   2     3083.84     3214.84    126.90 o 
  -2  18   2     2808.43     3135.85     57.83 o 
  -1  18   2     3401.11     3816.23     58.15 o 
   0  18   2    20810.62    20373.38    206.40 o 
   1  18   2     2845.84     2738.89     45.22 o 
   2  18   2    39119.07    39940.39    385.09 o 
   3  18   2     9234.66     9574.12    109.57 o 
   4  18   2     5651.39     6019.67     78.14 o 
   5  18   2    10797.39    10584.31    141.62 o 
   6  18   2      359.70      404.56     33.05 o 
   7  18   2     1031.52     1009.77     45.65 o 
   8  18   2     2240.15     2161.64     64.83 o 
   9  18   2      453.21      443.36     57.94 o 
  10  18   2       19.05      -47.55     47.55 o 
  11  18   2     4075.09     4202.47    150.22 o 
  12  18   2       54.02       12.90     69.48 o 
  13  18   2     1205.53     1382.37    112.69 o 
  14  18   2        2.77       51.88     81.69 o 
  15  18   2     1480.15     1839.94    135.11 o 
  16  18   2        0.25      -60.23    112.60 o 
 -16  19   2       37.77       65.69     98.94 o 
 -15  19   2      200.31      162.17     92.71 o 
 -14  19   2       90.90       65.08     82.14 o 
 -13  19   2       11.19      -52.40     76.95 o 
 -12  19   2      245.94      357.15     76.28 o 
 -11  19   2       10.85      -10.07     92.89 o 
 -10  19   2     1825.29     1760.94    158.90 o 
  -9  19   2      111.94      165.03     61.21 o 
  -8  19   2    23518.55    22055.90    267.25 o 
  -7  19   2     2750.25     2906.79    115.45 o 
  -6  19   2     5890.69     6126.83     96.90 o 
  -5  19   2     8541.54     8347.96    136.15 o 
  -4  19   2    14111.33    14340.48    201.03 o 
  -3  19   2    17564.05    17429.56    433.09 o 
  -2  19   2     6692.14     6613.56    132.84 o 
  -1  19   2     6629.49     6863.09     92.18 o 
   0  19   2     4725.80     4799.99     77.05 o 
   1  19   2     2309.49     2613.31     44.23 o 
   2  19   2     9254.27    10261.90    144.30 o 
   3  19   2    14908.55    14531.58    155.78 o 
   4  19   2     3317.46     3362.34     57.25 o 
   5  19   2     6897.76     6343.79     97.98 o 
   6  19   2     9467.30     8667.80    125.53 o 
   7  19   2     1053.37     1069.88     46.37 o 
   8  19   2     3767.51     3701.55     80.97 o 
   9  19   2       58.99       -0.27     33.40 o 
  10  19   2     1796.14     1732.90    105.84 o 
  11  19   2     1733.70     1531.88    102.35 o 
  12  19   2       36.85      -17.59    131.72 o 
  13  19   2      159.29       97.53     81.80 o 
  14  19   2        4.62      -58.32     87.25 o 
  15  19   2      351.09      337.14    152.63 o 
  16  19   2       78.45       41.08     97.95 o 
 -16  20   2       74.03      313.45    106.02 o 
 -15  20   2       96.52      236.77    100.08 o 
 -14  20   2        5.27      -53.24     85.55 o 
 -13  20   2       23.32       16.27     89.31 o 
 -12  20   2       83.58      119.77     77.56 o 
 -11  20   2       47.56      -14.34    124.85 o 
 -10  20   2     9458.42     8235.98    210.57 o 
  -9  20   2     2169.31     1916.38    105.48 o 
  -8  20   2      324.88      529.27     70.49 o 
  -7  20   2     1249.41     1258.34     48.78 o 
  -6  20   2      369.20      372.15     39.74 o 
  -5  20   2      106.21      144.27     32.60 o 
  -4  20   2      845.38     1133.06     82.19 o 
  -3  20   2     1861.93     2476.57    179.21 o 
  -2  20   2      838.99      958.63     50.60 o 
  -1  20   2      222.34      205.92     24.06 o 
   0  20   2     7130.98     6250.96     78.94 o 
   1  20   2     2792.16     2618.82     45.32 o 
   2  20   2      916.36     1230.06     50.53 o 
   3  20   2     6607.56     7002.59     86.58 o 
   4  20   2     4578.55     4682.55     67.32 o 
   5  20   2       92.09      150.96     25.30 o 
   6  20   2       33.82      150.95     29.09 o 
   7  20   2       69.56       17.36     27.94 o 
   8  20   2     1076.32     1200.46     52.15 o 
   9  20   2        0.22      -58.39     58.40 o 
  10  20   2     2142.41     2196.97    198.62 o 
  11  20   2        0.93       49.12     66.28 o 
  12  20   2      195.93      170.35     81.80 o 
  13  20   2      270.45      288.91     84.28 o 
  14  20   2        6.72       62.69     91.09 o 
  15  20   2      237.80      348.63     97.48 o 
  16  20   2      159.84      195.53    140.98 o 
 -16  21   2      322.40      246.79    100.51 o 
 -15  21   2      133.99      239.69     94.55 o 
 -14  21   2      397.03      324.69     89.21 o 
 -13  21   2      936.93     1207.09    135.30 o 
 -12  21   2      754.77      669.82     89.55 o 
 -11  21   2      526.83      404.22     78.40 o 
 -10  21   2      123.51      398.32     78.53 o 
  -9  21   2      418.60      385.14     69.21 o 
  -8  21   2      186.56      181.61     42.56 o 
  -7  21   2    14382.36    13813.84    214.59 o 
  -6  21   2     2885.97     2748.04     77.16 o 
  -5  21   2      760.13      693.88     40.24 o 
  -4  21   2       55.03      185.56     41.29 o 
  -3  21   2     4513.23     5091.65    118.90 o 
  -2  21   2    13525.84    12983.92    321.38 o 
  -1  21   2       37.08       71.08     19.74 o 
   0  21   2     6267.90     5975.95     80.06 o 
   1  21   2     2328.62     1985.71     53.53 o 
   2  21   2     8972.17     9205.42    118.00 o 
   3  21   2     3870.97     3341.86     53.90 o 
   4  21   2     3915.27     4428.94     65.26 o 
   5  21   2      142.62      233.37     24.95 o 
   6  21   2      819.85      981.78     45.01 o 
   7  21   2     1011.74     1023.50     47.46 o 
   8  21   2      130.43      154.18     55.63 o 
   9  21   2      612.59      520.79     54.74 o 
  10  21   2     1647.49     1625.52    103.15 o 
  11  21   2     2309.92     1967.81    130.82 o 
  12  21   2      685.48      707.32    100.36 o 
  13  21   2      616.60      547.17     98.39 o 
  14  21   2      291.70      258.98     93.25 o 
  15  21   2       36.14      -14.76     94.61 o 
  16  21   2      106.59      180.32    101.98 o 
 -16  22   2        0.25       92.89    103.60 o 
 -15  22   2        8.93      -78.47     93.13 o 
 -14  22   2      105.08      206.95     91.11 o 
 -13  22   2       54.19       72.10     83.93 o 
 -12  22   2       56.27      197.03     76.61 o 
 -11  22   2      118.98      109.61     73.02 o 
 -10  22   2      915.35      778.12     81.49 o 
  -9  22   2       24.99      214.37     64.36 o 
  -8  22   2      651.82      703.07     53.15 o 
  -7  22   2     3955.15     3911.64     97.90 o 
  -6  22   2     4298.42     4012.12    120.81 o 
  -5  22   2      614.06      589.20    102.15 o 
  -4  22   2      376.78      352.67     46.37 o 
  -3  22   2    19392.52    18742.07    317.21 o 
  -2  22   2     1482.98     1941.59    195.34 o 
  -1  22   2    23209.75    23383.35    264.54 o 
   0  22   2    11027.53    11738.32    131.00 o 
   1  22   2     2092.87     2339.26     59.32 o 
   2  22   2    12193.27    10364.58    130.25 o 
   3  22   2     1485.88     1554.91     42.11 o 
   4  22   2     2751.39     2597.03     55.82 o 
   5  22   2    19460.71    19086.83    203.05 o 
   6  22   2     1340.36     1435.06     49.55 o 
   7  22   2    18180.69    16968.84    255.76 o 
   8  22   2     2783.35     2664.86     85.03 o 
   9  22   2     3588.72     3687.54    130.10 o 
  10  22   2       56.38       55.45     65.08 o 
  11  22   2     2787.62     3026.89    293.90 o 
  12  22   2     1017.96     1158.87     99.83 o 
  13  22   2      546.50      516.42     97.36 o 
  14  22   2        0.16       83.72     90.99 o 
  15  22   2       43.01       96.30     98.58 o 
  16  22   2       48.59        6.40    109.32 o 
 -16  23   2       14.48      254.43    145.16 o 
 -15  23   2       27.67      -74.37     87.85 o 
 -14  23   2      806.90      846.57    108.94 o 
 -13  23   2       26.81       -1.62     93.19 o 
 -12  23   2     1569.65     1579.56    112.17 o 
 -11  23   2      628.99      603.66     83.50 o 
 -10  23   2     1029.64      939.63     89.43 o 
  -9  23   2     5488.41     5483.96    161.73 o 
  -8  23   2     1412.10     1591.52     70.29 o 
  -7  23   2    13580.00    12396.64    200.07 o 
  -6  23   2      626.11      700.75     64.59 o 
  -5  23   2        8.26      -36.63     36.63 o 
  -4  23   2    10799.27     9602.13    192.61 o 
  -3  23   2     4661.76     5115.75    275.09 o 
  -2  23   2    10493.91    10324.92    158.11 o 
  -1  23   2      849.33     1031.25     83.41 o 
   0  23   2    27390.74    27285.30    304.43 o 
   1  23   2      786.57     1012.52     63.92 o 
   2  23   2     4405.17     4920.76     69.37 o 
   3  23   2      910.19      785.31     29.90 o 
   4  23   2      912.44     1153.72     34.63 o 
   5  23   2     1965.05     2254.18     70.65 o 
   6  23   2     7202.49     6774.18    192.49 o 
   7  23   2      142.82      411.93     61.03 o 
   8  23   2     2885.05     2712.49     87.16 o 
   9  23   2       10.57      176.85     66.17 o 
  10  23   2      624.93      499.80     81.31 o 
  11  23   2       15.61      229.04     78.39 o 
  12  23   2        9.45       43.45     70.33 o 
  13  23   2       41.13      -12.55     84.95 o 
  14  23   2      632.24      576.85    123.06 o 
  15  23   2      105.62       68.97     98.29 o 
  16  23   2       22.85       27.25    104.43 o 
 -16  24   2      234.67      169.02    107.42 o 
 -15  24   2       23.33      101.37     98.43 o 
 -14  24   2      129.70      108.26     95.09 o 
 -13  24   2      351.68      221.05    128.43 o 
 -12  24   2       34.90       68.69     71.29 o 
 -11  24   2      212.38      156.12     88.41 o 
 -10  24   2        5.07        8.87     63.87 o 
  -9  24   2      712.90      876.30     85.47 o 
  -8  24   2     1122.90     1135.87     61.76 o 
  -7  24   2     1629.89     1526.30     94.33 o 
  -6  24   2      576.38      441.83    104.24 o 
  -5  24   2       79.21        7.58     41.52 o 
  -4  24   2     3611.03     4080.16    142.77 o 
  -3  24   2      282.30      432.39     44.81 o 
  -2  24   2     6459.29     5767.35    105.53 o 
  -1  24   2      253.45      247.19     20.61 o 
   0  24   2    10474.49    10397.02    200.52 o 
   1  24   2    18814.43    18030.99    190.52 o 
   2  24   2    35046.31    36750.47    370.84 o 
   3  24   2     1235.22     1328.04     35.92 o 
   4  24   2     2691.09     2950.72     52.70 o 
   5  24   2     8096.51     7305.46    110.44 o 
   6  24   2     2661.67     2811.60     83.64 o 
   7  24   2      999.05      878.50     58.24 o 
   8  24   2     1791.78     1648.54     75.43 o 
   9  24   2     1905.82     1779.38     80.17 o 
  10  24   2       89.62      133.97     71.02 o 
  11  24   2     1130.27     1212.33    104.45 o 
  12  24   2     1249.17     1288.98    107.50 o 
  13  24   2      188.79       42.27    110.81 o 
  14  24   2      268.38      375.26     97.18 o 
  15  24   2      278.08      237.93    105.59 o 
  16  24   2      666.95      802.86    168.46 o 
 -16  25   2       12.62      206.09    146.95 o 
 -15  25   2       10.36       17.56     90.60 o 
 -14  25   2       32.29      -44.63     89.89 o 
 -13  25   2       75.84      -44.43     81.92 o 
 -12  25   2      423.44      317.76     83.85 o 
 -11  25   2      118.05      253.47     89.90 o 
 -10  25   2      722.95      609.87     79.34 o 
  -9  25   2        1.09      -29.19     64.90 o 
  -8  25   2       16.63       -2.19     42.15 o 
  -7  25   2     1770.92     1894.32     74.51 o 
  -6  25   2     2016.06     1995.36     91.45 o 
  -5  25   2      445.44      585.18     62.72 o 
  -4  25   2      859.63      731.32    115.59 o 
  -3  25   2      358.32      415.24     48.15 o 
  -2  25   2       20.95      207.64     54.15 o 
  -1  25   2     6851.38     7421.71    102.08 o 
   0  25   2     3252.80     3081.68     57.76 o 
   1  25   2     1488.08     2308.77    109.52 o 
   2  25   2     6166.38     7445.79    197.88 o 
   3  25   2     2911.32     2831.71     50.70 o 
   4  25   2     8654.17     8129.85    118.42 o 
   5  25   2       18.89       48.33     25.79 o 
   6  25   2     4022.24     3683.96     95.33 o 
   7  25   2      569.10      356.06     86.30 o 
   8  25   2      451.20      601.30     55.79 o 
   9  25   2      996.63      995.64     87.68 o 
  10  25   2      165.51      123.37     71.99 o 
  11  25   2      606.55      698.45    120.37 o 
  12  25   2      352.05      473.25     92.28 o 
  13  25   2       26.71       98.35     85.73 o 
  14  25   2       46.38       47.40     92.75 o 
  15  25   2      160.93       32.83     99.99 o 
 -16  26   2       16.80     -132.62    132.62 o 
 -15  26   2       38.45      -91.94     91.94 o 
 -14  26   2        9.50       74.14    112.01 o 
 -13  26   2       47.28       20.05     84.79 o 
 -12  26   2       38.79      163.24     77.80 o 
 -11  26   2      346.34      194.52     75.93 o 
 -10  26   2        1.15       60.28     62.51 o 
  -9  26   2      185.62      197.20    132.32 o 
  -8  26   2      134.79       31.86     43.74 o 
  -7  26   2      719.21      980.83     98.69 o 
  -6  26   2     3812.26     3802.42    126.94 o 
  -5  26   2      472.78      397.29     55.94 o 
  -4  26   2     1405.37     1431.44    105.73 o 
  -3  26   2      433.72      595.53     63.02 o 
  -2  26   2     2854.68     2977.08     99.59 o 
  -1  26   2      359.65     1000.23    162.48 o 
   0  26   2     2433.01     2407.98     51.72 o 
   1  26   2    13951.65    13545.04    150.86 o 
   2  26   2    32147.32    30857.14    309.66 o 
   3  26   2     6125.66     5936.65     96.07 o 
   4  26   2     1527.72     1551.43     50.05 o 
   5  26   2     2662.64     2438.91     78.04 o 
   6  26   2     1143.92     1334.40     66.63 o 
   7  26   2       34.34      -26.03     41.75 o 
   8  26   2     6712.33     6115.92    137.01 o 
   9  26   2     2340.46     2254.05     88.51 o 
  10  26   2        6.95       34.42     62.55 o 
  11  26   2      198.60      270.63     84.45 o 
  12  26   2        1.57      172.60     86.10 o 
  13  26   2     1007.85     1029.35    111.42 o 
  14  26   2       29.68      172.59     92.63 o 
  15  26   2        8.77       82.17    101.13 o 
 -15  27   2       23.40        3.29     97.89 o 
 -14  27   2      587.09      334.41    102.38 o 
 -13  27   2      136.47       -4.20     81.86 o 
 -12  27   2     1414.06     1556.99    111.46 o 
 -11  27   2      156.37      246.85     79.99 o 
 -10  27   2     1976.30     1840.41    106.23 o 
  -9  27   2     3795.30     3838.68    136.43 o 
  -8  27   2      142.06      105.08     46.98 o 
  -7  27   2     8289.10     7384.73    145.29 o 
  -6  27   2     2754.25     2603.06    107.06 o 
  -5  27   2      390.76      505.32     60.43 o 
  -4  27   2     2186.42     1963.84     83.94 o 
  -3  27   2     4377.99     4118.99     97.75 o 
  -2  27   2     3232.32     2985.36     74.98 o 
  -1  27   2    21892.55    21904.50    298.72 o 
   0  27   2      920.03     1003.82     36.81 o 
   1  27   2     1673.84     2285.90     47.30 o 
   2  27   2     1782.95     2527.54    144.65 o 
   3  27   2     4857.12     4945.77     86.11 o 
   4  27   2      553.46      481.52     53.63 o 
   5  27   2     4779.58     4158.85    101.95 o 
   6  27   2     2075.20     2143.61     80.29 o 
   7  27   2     2459.01     2325.15     85.67 o 
   8  27   2     5505.41     5591.32    130.71 o 
   9  27   2       67.28      261.03     53.73 o 
  10  27   2        3.24       59.48     72.29 o 
  11  27   2     1073.13     1337.99    106.86 o 
  12  27   2      472.25      426.32     93.49 o 
  13  27   2     1230.00     1457.99    127.45 o 
  14  27   2      259.91      312.70    104.01 o 
  15  27   2      310.24      154.58    105.28 o 
 -15  28   2      393.57      436.35    208.78 o 
 -14  28   2       36.68      -71.43     84.66 o 
 -13  28   2        0.26      -79.75     79.75 o 
 -12  28   2      106.06      236.30     81.05 o 
 -11  28   2        2.29       -2.32    112.60 o 
 -10  28   2       96.30       74.70     68.56 o 
  -9  28   2     2229.04     2212.84    109.96 o 
  -8  28   2      213.40      197.23     48.76 o 
  -7  28   2      327.61      721.57     58.18 o 
  -6  28   2      423.56      304.53     62.83 o 
  -5  28   2     5630.35     5661.78    147.80 o 
  -4  28   2     3341.75     3151.15    175.33 o 
  -3  28   2     3395.91     3265.03     82.70 o 
  -2  28   2     3960.19     4222.84    134.62 o 
  -1  28   2     5483.41     5540.75    106.51 o 
   0  28   2      242.67      160.64     23.85 o 
   1  28   2     6226.03     5775.52     80.41 o 
   2  28   2     8021.77     7618.63    113.68 o 
   3  28   2     1665.48     1513.81     49.22 o 
   4  28   2     1245.41     1085.70     44.92 o 
   5  28   2     3483.30     3365.31     93.00 o 
   6  28   2     3598.17     3356.80     96.65 o 
   7  28   2     3645.48     3924.86    106.30 o 
   8  28   2     7502.18     7812.04    173.96 o 
   9  28   2     2453.42     2493.34     94.01 o 
  10  28   2     2428.65     1907.02    268.52 o 
  11  28   2     4509.80     4717.14    168.12 o 
  12  28   2      106.60      115.20     80.74 o 
  13  28   2      806.85      938.64    116.54 o 
  14  28   2       11.72     -136.20    136.20 o 
  15  28   2       54.59      136.16    104.85 o 
 -15  29   2       82.69      157.15    120.37 o 
 -14  29   2      503.45      465.23     96.36 o 
 -13  29   2      278.67      423.06    101.05 o 
 -12  29   2       24.72      145.03     84.20 o 
 -11  29   2      905.18      884.32    107.23 o 
 -10  29   2       24.80      152.48     90.20 o 
  -9  29   2     1896.13     1752.63    159.50 o 
  -8  29   2     1538.00     1471.99     73.55 o 
  -7  29   2    11125.37    10544.76    186.88 o 
  -6  29   2      856.39      780.41     72.98 o 
  -5  29   2    14917.84    14594.26    279.83 o 
  -4  29   2       53.98       93.71     61.53 o 
  -3  29   2      296.41      428.52     41.30 o 
  -2  29   2    20118.51    19573.62    274.45 o 
  -1  29   2     1994.01     2142.05     66.11 o 
   0  29   2     1736.51     1697.84     73.47 o 
   1  29   2     3893.82     4145.65     76.51 o 
   2  29   2       68.99      257.45     33.19 o 
   3  29   2      559.71      677.42     47.77 o 
   4  29   2       41.91       62.62     28.47 o 
   5  29   2     2964.13     2661.15     84.84 o 
   6  29   2      898.15     1030.54     63.37 o 
   7  29   2     3383.56     3271.41    196.75 o 
   8  29   2     8986.19     8925.14    174.99 o 
   9  29   2     1274.71     1451.18     78.40 o 
  10  29   2     1704.51     1886.57    118.66 o 
  11  29   2      673.78      909.03     97.80 o 
  12  29   2      397.17      342.78     93.67 o 
  13  29   2      124.64      -26.99    126.34 o 
  14  29   2       20.88      124.00     93.26 o 
  15  29   2       42.04       -1.74    102.35 o 
 -15  30   2        6.35      -70.67     99.26 o 
 -14  30   2        1.64      -32.56     92.40 o 
 -13  30   2       32.14     -102.43    132.02 o 
 -12  30   2      486.19      388.04     93.30 o 
 -11  30   2       16.64       28.47    159.80 o 
 -10  30   2      840.28      826.96    160.09 o 
  -9  30   2       11.99      -64.20     64.20 o 
  -8  30   2      647.59      493.82     56.60 o 
  -7  30   2     6624.44     6035.86    137.86 o 
  -6  30   2      612.06      754.57     76.20 o 
  -5  30   2     1729.01     1897.38    114.40 o 
  -4  30   2     2897.89     2857.62     90.64 o 
  -3  30   2      470.70      473.33     43.08 o 
  -2  30   2      101.83      258.66     68.10 o 
  -1  30   2     1628.10     1569.08     59.77 o 
   0  30   2     2216.57     2265.61     64.25 o 
   1  30   2      265.50      310.85     29.82 o 
   2  30   2     3929.77     3461.81    132.09 o 
   3  30   2     1292.88     1487.39     51.30 o 
   4  30   2     3130.69     2840.21     68.09 o 
   5  30   2     4104.39     4299.88    123.35 o 
   6  30   2      119.53      209.65     59.85 o 
   7  30   2      280.86      317.18     52.94 o 
   8  30   2     1640.88     2065.86     87.51 o 
   9  30   2      514.77      687.47     66.43 o 
  10  30   2        0.92      116.90     70.65 o 
  11  30   2      129.40      241.51     84.69 o 
  12  30   2       32.36       42.69     77.26 o 
  13  30   2       32.69       73.31     95.09 o 
  14  30   2      118.57       55.75    112.30 o 
  15  30   2      110.58      151.82    108.87 o 
 -15  31   2       65.39      -28.23     96.89 o 
 -14  31   2       36.87       34.88     95.30 o 
 -13  31   2       79.62       34.12     90.88 o 
 -12  31   2      336.61      273.32     86.22 o 
 -11  31   2      146.64      131.95     78.82 o 
 -10  31   2       27.48       71.63     70.85 o 
  -9  31   2        2.64       45.43     64.12 o 
  -8  31   2      306.14      281.74     73.87 o 
  -7  31   2      714.37      885.25     63.37 o 
  -6  31   2    10387.88     9120.66    414.87 o 
  -5  31   2        9.07       58.93     55.33 o 
  -4  31   2     5740.86     5279.20    114.13 o 
  -3  31   2      107.55      135.02     37.54 o 
  -2  31   2      218.22      220.01     36.70 o 
  -1  31   2     4969.68     4901.74    170.17 o 
   0  31   2        0.06        8.64     35.14 o 
   1  31   2      118.44       81.85     43.51 o 
   2  31   2       24.56       68.52     27.17 o 
   3  31   2     4350.73     4398.70     85.35 o 
   4  31   2      753.98      703.03     64.22 o 
   5  31   2     1456.89     1332.28     68.16 o 
   6  31   2     5563.88     5342.93    126.39 o 
   7  31   2      388.55      443.89     67.31 o 
   8  31   2      738.25      754.57     64.06 o 
   9  31   2       22.70       49.29     48.67 o 
  10  31   2       91.76      109.69     77.05 o 
  11  31   2       88.63      122.98     77.74 o 
  12  31   2       88.10      115.25     88.85 o 
  13  31   2       93.24      -63.77     91.94 o 
  14  31   2       48.11       17.15     98.49 o 
  15  31   2        0.06     -130.23    130.23 o 
 -14  32   2        5.09      -40.25     87.60 o 
 -13  32   2        2.26      -80.95     80.95 o 
 -12  32   2        0.64      -63.61     80.56 o 
 -11  32   2      250.19      168.95     98.86 o 
 -10  32   2        1.50      -13.01     73.83 o 
  -9  32   2     1368.61     1397.61    103.04 o 
  -8  32   2      105.33      153.04     66.85 o 
  -7  32   2      452.64      489.57     55.15 o 
  -6  32   2       62.68      161.29     84.83 o 
  -5  32   2      306.88      248.55     56.81 o 
  -4  32   2     2062.14     2127.30     78.00 o 
  -3  32   2      142.86      165.54     40.24 o 
  -2  32   2     1122.17     1083.90     54.62 o 
  -1  32   2      206.93      366.51     50.37 o 
   0  32   2       27.09       11.12     32.51 o 
   1  32   2     2395.91     2025.30     70.51 o 
   2  32   2     1693.08     1641.63     66.33 o 
   3  32   2    11121.48    11154.93    157.37 o 
   4  32   2        7.59      -33.64     37.63 o 
   5  32   2     1141.14     1245.29     65.76 o 
   6  32   2     3485.39     3447.25    185.05 o 
   7  32   2      433.44      404.32     56.14 o 
   8  32   2       39.60       71.50     48.63 o 
   9  32   2      638.43      679.03     67.18 o 
  10  32   2      247.88      209.38     93.49 o 
  11  32   2       14.46      -12.17     79.92 o 
  12  32   2       78.03      125.35     84.93 o 
  13  32   2      158.49      114.74     95.30 o 
  14  32   2       44.27      110.46    101.90 o 
 -14  33   2        3.48       17.75     95.42 o 
 -13  33   2      137.81       28.27     92.08 o 
 -12  33   2      444.44      429.84     97.33 o 
 -11  33   2      433.19      387.24    109.62 o 
 -10  33   2     2622.15     2122.46    120.98 o 
  -9  33   2       63.36       73.35     70.54 o 
  -8  33   2     4140.13     4097.64    115.83 o 
  -7  33   2       24.86       27.68     46.92 o 
  -6  33   2     4062.68     4083.43    149.35 o 
  -5  33   2     2649.85     2710.25    117.01 o 
  -4  33   2     5236.95     4839.54    110.90 o 
  -3  33   2     4995.84     4941.45    109.09 o 
  -2  33   2      640.91      736.92     49.74 o 
  -1  33   2     3094.54     3006.43    102.27 o 
   0  33   2      704.66      837.39     65.02 o 
   1  33   2      158.16      198.62     37.70 o 
   2  33   2     3630.54     3384.13    104.44 o 
   3  33   2     7605.97     7402.51    119.45 o 
   4  33   2      640.25      755.59     55.31 o 
   5  33   2      154.82      206.00     47.47 o 
   6  33   2     3683.27     3594.53    106.75 o 
   7  33   2       13.91      -45.10     45.10 o 
   8  33   2        7.38       31.18     74.93 o 
   9  33   2      821.26     1041.21     88.70 o 
  10  33   2        6.48       35.62     82.14 o 
  11  33   2       48.99       30.69     81.05 o 
  12  33   2      139.80      294.05     97.53 o 
  13  33   2       37.10       10.63     92.96 o 
  14  33   2      330.03      470.48    114.08 o 
 -14  34   2      167.77      213.37    100.21 o 
 -13  34   2       31.49      -67.48     80.02 o 
 -12  34   2      123.50       60.34     82.07 o 
 -11  34   2       61.48      -75.01     75.01 o 
 -10  34   2        3.95       86.47     79.75 o 
  -9  34   2        0.56      -32.77     82.74 o 
  -8  34   2      267.11      405.03     57.90 o 
  -7  34   2     1049.67     1195.88     71.40 o 
  -6  34   2    10189.88    10232.67    255.04 o 
  -5  34   2     1763.52     1587.60     75.45 o 
  -4  34   2     1624.28     1715.70     71.89 o 
  -3  34   2     2255.48     2392.01     79.92 o 
  -2  34   2     7947.94     7176.26    252.09 o 
  -1  34   2       98.76      161.51     46.46 o 
   0  34   2     2035.77     2124.14     75.10 o 
   1  34   2       80.89      137.89     47.19 o 
   2  34   2     1536.87     1402.59     63.22 o 
   3  34   2     1875.24     2039.15     73.65 o 
   4  34   2     4310.16     4372.87    111.34 o 
   5  34   2      739.64      733.01     58.91 o 
   6  34   2      972.36     1265.99     70.88 o 
   7  34   2      150.94      230.72     50.62 o 
   8  34   2       15.55       12.91     63.27 o 
   9  34   2      155.44      130.75     73.62 o 
  10  34   2     1689.96     1592.04    146.06 o 
  11  34   2      388.10      208.74     84.23 o 
  12  34   2     1333.89     1446.90    148.15 o 
  13  34   2      661.61      460.69    106.51 o 
  14  34   2       89.16      218.84    107.11 o 
 -14  35   2       40.34      -78.45     94.94 o 
 -13  35   2      136.08      171.06     97.35 o 
 -12  35   2       46.93       58.44     96.77 o 
 -11  35   2      338.74      407.32     90.55 o 
 -10  35   2      190.66      178.66     75.50 o 
  -9  35   2      790.70      507.84     82.40 o 
  -8  35   2      120.30      110.03     55.17 o 
  -7  35   2      110.23      163.88     49.49 o 
  -6  35   2        3.68      190.68     62.67 o 
  -5  35   2     2179.00     2200.67     83.73 o 
  -4  35   2       30.17       65.37     41.90 o 
  -3  35   2     5983.49     5828.58    153.75 o 
  -2  35   2     3840.07     4269.46    187.57 o 
  -1  35   2      515.57      407.35     56.10 o 
   0  35   2     1551.28     1300.71     63.16 o 
   1  35   2     3950.78     4074.51    101.43 o 
   2  35   2      158.71      174.09     40.16 o 
   3  35   2      551.80      623.86     69.46 o 
   4  35   2      363.17      374.24     86.92 o 
   5  35   2     1410.44     1303.09     69.29 o 
   6  35   2     5823.23     5479.43    190.13 o 
   7  35   2       97.49      108.47     50.79 o 
   8  35   2      401.79      506.61    114.48 o 
   9  35   2      125.78      108.63     57.10 o 
  10  35   2      135.24      207.48     85.31 o 
  11  35   2        0.04      -80.54     80.54 o 
  12  35   2     1073.41     1155.29    144.86 o 
  13  35   2        0.27       75.12     94.29 o 
  14  35   2      387.38      380.18    113.83 o 
 -14  36   2       33.75       -0.60    144.56 o 
 -13  36   2        2.77      103.71     89.70 o 
 -12  36   2        5.47       -0.87     86.17 o 
 -11  36   2       29.32      -38.07     83.77 o 
 -10  36   2       13.48      -41.52     74.76 o 
  -9  36   2        9.79       16.28    100.06 o 
  -8  36   2      168.13      269.22     61.29 o 
  -7  36   2       44.85      -47.51     62.03 o 
  -6  36   2      404.23      488.33     60.96 o 
  -5  36   2      274.32      360.42     52.12 o 
  -4  36   2     2106.20     2008.85     98.62 o 
  -3  36   2      117.17      427.16     74.97 o 
  -2  36   2        9.20      268.10     96.77 o 
  -1  36   2       24.73       -3.26     65.71 o 
   0  36   2      493.08      539.76     50.21 o 
   1  36   2     4305.66     4523.96    112.61 o 
   2  36   2      242.32      218.77     43.73 o 
   3  36   2     2791.73     2587.09    151.13 o 
   4  36   2      216.84      127.92     60.56 o 
   5  36   2        3.78       40.37     48.79 o 
   6  36   2      604.48      632.68     61.82 o 
   7  36   2     1844.72     1901.92     85.63 o 
   8  36   2        0.46        6.49     50.62 o 
   9  36   2      634.53      704.14     69.19 o 
  10  36   2      365.70      249.87     86.14 o 
  11  36   2      102.55       28.92     86.38 o 
  12  36   2       30.23       43.46     93.44 o 
  13  36   2        0.72       20.95    201.91 o 
 -13  37   2        8.75       58.85     94.19 o 
 -12  37   2      135.37       92.76     91.45 o 
 -11  37   2      317.82      266.59     87.00 o 
 -10  37   2       33.39       29.34    105.43 o 
  -9  37   2      709.99      602.05    106.93 o 
  -8  37   2      266.52      236.94     57.85 o 
  -7  37   2      738.71      516.64     74.74 o 
  -6  37   2        1.20       67.61     40.27 o 
  -5  37   2      907.91      899.39     63.54 o 
  -4  37   2     2190.09     2008.67    128.43 o 
  -3  37   2     4978.53     4675.35    140.83 o 
  -2  37   2     2903.07     2788.09    180.40 o 
  -1  37   2     2444.42     2436.52    100.32 o 
   0  37   2       38.02       57.45     39.70 o 
   1  37   2       19.07      199.51     44.57 o 
   2  37   2       24.15      228.46     45.58 o 
   3  37   2      485.48      673.95     70.96 o 
   4  37   2      140.47      159.42     60.10 o 
   5  37   2      111.00       89.42     59.16 o 
   6  37   2      222.57      197.93     54.90 o 
   7  37   2      249.85      260.02     58.02 o 
   8  37   2       67.64      154.28     70.30 o 
   9  37   2      545.83      456.98     66.39 o 
  10  37   2      468.60      393.23     92.04 o 
  11  37   2       69.74       -1.03     86.21 o 
  12  37   2       47.65       41.82     89.97 o 
  13  37   2        0.31       25.14    123.36 o 
 -13  38   2       38.15      -11.00     92.26 o 
 -12  38   2      258.76      452.12    101.11 o 
 -11  38   2      127.99       47.81     86.16 o 
 -10  38   2      291.61      379.84     88.40 o 
  -9  38   2      417.24      431.68     82.96 o 
  -8  38   2        1.00       19.05     51.60 o 
  -7  38   2      240.60      361.74     57.97 o 
  -6  38   2     1027.20     1202.92     73.04 o 
  -5  38   2      402.38      418.89    120.37 o 
  -4  38   2      515.30      493.53     65.33 o 
  -3  38   2        0.80      152.60    119.77 o 
  -2  38   2      724.27      885.52     72.86 o 
  -1  38   2     3158.55     2842.55    110.38 o 
   0  38   2      380.74      400.04     49.08 o 
   1  38   2      902.73     1029.85     85.04 o 
   2  38   2     8423.63     7798.91    181.70 o 
   3  38   2     2961.45     2817.26    116.30 o 
   4  38   2      393.48      380.42     70.68 o 
   5  38   2     1748.50     1728.70    101.90 o 
   6  38   2      802.66      887.02    206.39 o 
   7  38   2       37.78      -47.09     49.37 o 
   8  38   2      582.83      562.59     70.93 o 
   9  38   2      563.82      506.64     67.39 o 
  10  38   2      105.87      106.35     85.79 o 
  11  38   2      383.02      263.75     94.25 o 
  12  38   2       41.14       29.00    141.58 o 
  13  38   2       77.79       57.50     94.77 o 
 -13  39   2      357.93      471.10    272.70 o 
 -12  39   2        0.27        2.24     85.28 o 
 -11  39   2      813.34      688.00    104.86 o 
 -10  39   2       30.16       -7.44     79.36 o 
  -9  39   2     1065.87     1206.47    105.39 o 
  -8  39   2      289.85      234.85     58.43 o 
  -7  39   2     4955.00     4382.44    128.23 o 
  -6  39   2      659.11      728.36     79.38 o 
  -5  39   2     1332.50     1314.67     87.71 o 
  -4  39   2      207.79      368.37     63.68 o 
  -3  39   2      494.29      496.56     65.03 o 
  -2  39   2      136.27       87.73     53.64 o 
  -1  39   2      728.06      695.44     69.69 o 
   0  39   2      446.08      462.97     52.91 o 
   1  39   2     5323.94     5077.91    120.01 o 
   2  39   2     1532.24     1607.35     94.55 o 
   3  39   2      748.72      723.24    155.31 o 
   4  39   2       80.05       45.46     70.19 o 
   5  39   2      111.27       62.11     59.68 o 
   6  39   2        3.21        4.13     63.69 o 
   7  39   2      311.53      340.92     72.00 o 
   8  39   2      379.16      363.67     62.11 o 
   9  39   2      525.10      371.58     67.16 o 
  10  39   2      363.04      215.93     88.49 o 
  11  39   2       32.52      134.77    130.52 o 
  12  39   2      235.32      455.51     98.76 o 
  13  39   2        0.19      117.81    100.63 o 
 -13  40   2      422.25      619.47    160.69 o 
 -12  40   2       95.60      221.16     95.78 o 
 -11  40   2        0.89       69.85    109.92 o 
 -10  40   2      321.07      369.15     90.09 o 
  -9  40   2       68.66      -51.94     75.36 o 
  -8  40   2        1.07      -58.21     58.21 o 
  -7  40   2      180.47      281.03     69.02 o 
  -6  40   2      935.36      769.73     82.74 o 
  -5  40   2       23.34       77.08     59.52 o 
  -4  40   2     5565.02     5622.43    160.30 o 
  -3  40   2        6.00       18.59     55.33 o 
  -2  40   2       13.14       11.82     52.59 o 
  -1  40   2       51.19       80.74     44.32 o 
   0  40   2        4.34       11.16     42.86 o 
   1  40   2      265.20      320.03     67.90 o 
   2  40   2     1468.32     1405.90    111.71 o 
   3  40   2      118.39       16.64     61.01 o 
   4  40   2     1038.87      954.75     87.17 o 
   5  40   2        3.31       48.07     62.09 o 
   6  40   2     1176.59      896.19     85.53 o 
   7  40   2      660.77      612.46     81.31 o 
   8  40   2     1309.27     1455.23     86.46 o 
   9  40   2        1.69       73.76     61.32 o 
  10  40   2      105.47      126.11     88.79 o 
  11  40   2      171.69      148.11     88.26 o 
  12  40   2      309.43      423.99    115.29 o 
 -12  41   2       94.28      112.68     95.28 o 
 -11  41   2      440.09      434.23    177.72 o 
 -10  41   2      243.21      255.42    161.29 o 
  -9  41   2       43.75       -8.25     89.60 o 
  -8  41   2      328.73      553.95    162.18 o 
  -7  41   2       32.27        7.29     57.31 o 
  -6  41   2      345.14      153.50     66.48 o 
  -5  41   2      215.98      338.20     66.85 o 
  -4  41   2      495.73      580.90     73.66 o 
  -3  41   2      719.97      674.02     75.19 o 
  -2  41   2       71.49       17.92     82.44 o 
  -1  41   2     1826.22     1815.86     80.07 o 
   0  41   2      190.88      109.51     44.32 o 
   1  41   2      165.98      137.93     61.23 o 
   2  41   2      579.98      498.90     69.90 o 
   3  41   2        8.92       13.01     62.48 o 
   4  41   2      334.61      251.49     71.17 o 
   5  41   2        6.71      -18.38     58.08 o 
   6  41   2       81.64      116.23     69.89 o 
   7  41   2        5.79       62.76     69.59 o 
   8  41   2      866.97      946.66     93.92 o 
   9  41   2      180.00      124.05     63.95 o 
  10  41   2      101.41       60.76     85.70 o 
  11  41   2       14.13      -82.23     82.91 o 
  12  41   2        0.89      -14.26     91.85 o 
 -12  42   2       43.66      103.57     98.01 o 
 -11  42   2        0.52       -5.29     85.83 o 
 -10  42   2      108.17       97.67     82.37 o 
  -9  42   2       48.35       32.26    117.08 o 
  -8  42   2      705.40      647.34     88.19 o 
  -7  42   2        6.56       20.45     64.56 o 
  -6  42   2       79.14      -21.24     63.70 o 
  -5  42   2     1161.00     1057.93    129.63 o 
  -4  42   2      159.91      229.59     64.52 o 
  -3  42   2      372.42      417.86     68.84 o 
  -2  42   2       34.48       45.41     57.32 o 
  -1  42   2      216.00      328.23     51.89 o 
   0  42   2        6.64      -41.92     41.92 o 
   1  42   2       47.16        7.30     43.41 o 
   2  42   2       37.61       72.60    122.46 o 
   3  42   2      430.55      559.00     77.50 o 
   4  42   2       45.25       25.14     83.63 o 
   5  42   2     1069.22     1029.32     92.90 o 
   6  42   2      119.65       41.81     66.23 o 
   7  42   2       70.28        8.20     66.00 o 
   8  42   2       10.79       32.96     71.08 o 
   9  42   2        2.51      -71.01     71.01 o 
  10  42   2       91.01      -21.68     82.76 o 
  11  42   2       56.88       -8.99     88.40 o 
  12  42   2        0.59      -91.71     91.71 o 
 -12  43   2      246.92      318.40    145.76 o 
 -11  43   2       94.32      107.03     91.98 o 
 -10  43   2       35.19       67.50    111.11 o 
  -9  43   2      478.53      415.77    133.81 o 
  -8  43   2        0.99      -68.52     68.52 o 
  -7  43   2      222.81      194.41     71.15 o 
  -6  43   2      478.91      500.54     79.75 o 
  -5  43   2      207.02      373.95    105.73 o 
  -4  43   2      420.89      456.32    139.48 o 
  -3  43   2       32.65       56.98     59.74 o 
  -2  43   2      416.33      496.81     70.51 o 
  -1  43   2      142.07       99.65     49.55 o 
   0  43   2      345.53      401.61     56.10 o 
   1  43   2       76.27       35.52     57.99 o 
   2  43   2      582.66      572.19     77.73 o 
   3  43   2     1147.35     1199.41     94.61 o 
   4  43   2       51.43      152.06    138.29 o 
   5  43   2     1465.89     1541.30    196.23 o 
   6  43   2      129.02      154.26     72.36 o 
   7  43   2       21.85      -64.44     64.44 o 
   8  43   2      416.84      422.91     85.42 o 
   9  43   2        2.30       76.67     76.30 o 
  10  43   2      275.94       80.64    121.86 o 
  11  43   2      201.71      157.70    136.20 o 
  12  43   2      114.11       86.02    139.19 o 
 -11  44   2       23.80     -113.50    122.46 o 
 -10  44   2      295.64      132.62    114.69 o 
  -9  44   2      450.66      661.28    146.95 o 
  -8  44   2       20.45      -24.96     74.29 o 
  -7  44   2       15.47      -45.80     69.60 o 
  -6  44   2       66.97       11.42     70.21 o 
  -5  44   2        3.88      -67.50     79.45 o 
  -4  44   2      119.27       57.08     94.98 o 
  -3  44   2       29.29      106.93     61.25 o 
  -2  44   2      177.61      266.34     64.41 o 
  -1  44   2       66.10       75.38     49.81 o 
   0  44   2     2689.07     2271.30     92.55 o 
   1  44   2      519.23      450.03     73.71 o 
   2  44   2      213.48      369.47     95.88 o 
   3  44   2       10.37       -1.68     61.75 o 
   4  44   2     2887.23     2818.59    165.77 o 
   5  44   2      373.95      362.55     77.86 o 
   6  44   2     1892.17     1675.65    113.17 o 
   7  44   2       27.29      -27.21     68.60 o 
   8  44   2      650.57      587.85     93.59 o 
   9  44   2       66.89       46.87     74.53 o 
  10  44   2       13.34      -17.32    121.27 o 
  11  44   2      158.62      209.68    136.80 o 
 -11  45   2      283.37      443.24    147.55 o 
 -10  45   2        8.63     -114.69    114.69 o 
  -9  45   2     1965.61     2098.54    192.95 o 
  -8  45   2        2.45     -105.14    111.71 o 
  -7  45   2     1602.20     1481.99    280.16 o 
  -6  45   2       77.03       29.98    106.63 o 
  -5  45   2      629.40      675.34     84.23 o 
  -4  45   2       28.11       10.75     87.81 o 
  -3  45   2      989.77     1165.41     88.66 o 
  -2  45   2     1731.08     1790.90    156.01 o 
  -1  45   2       62.15       74.57     49.24 o 
   0  45   2       24.25       29.26     48.68 o 
   1  45   2       88.75       95.10     66.12 o 
   2  45   2      780.50      765.58    126.34 o 
   3  45   2       38.47      -23.30     58.22 o 
   4  45   2      278.23      350.33     79.19 o 
   5  45   2      370.08      298.14     83.13 o 
   6  45   2      907.47     1079.86    204.00 o 
   7  45   2       17.15       -5.13     68.19 o 
   8  45   2       20.75       16.83     76.03 o 
   9  45   2       25.48      -51.84     77.27 o 
  10  45   2       39.07      -19.71    111.11 o 
  11  45   2       13.43      152.33    140.38 o 
 -11  46   2      150.03      155.91    140.38 o 
 -10  46   2       32.09     -114.10    114.10 o 
  -9  46   2       42.17      360.81    136.80 o 
  -8  46   2       54.68       37.04    108.12 o 
  -7  46   2       60.36      283.23     83.01 o 
  -6  46   2       10.25      -37.04     90.50 o 
  -5  46   2      164.61      136.77     70.16 o 
  -4  46   2        3.28       57.94     91.99 o 
  -3  46   2     1588.56     1532.43    112.90 o 
  -2  46   2      531.14      619.42     85.17 o 
  -1  46   2     2177.64     2157.21     93.95 o 
   0  46   2        7.14      -10.22     62.24 o 
   1  46   2      310.42      264.23     72.10 o 
   2  46   2      142.52       79.09     65.89 o 
   3  46   2      576.68      403.28     76.45 o 
   4  46   2       31.24      -27.87     66.42 o 
   5  46   2      306.11      386.78    117.98 o 
   6  46   2      950.66      879.42     94.12 o 
   7  46   2     1330.95     1448.21    112.60 o 
   8  46   2      821.03      964.42    100.03 o 
   9  46   2      479.89      329.43     91.61 o 
  10  46   2       57.09      -31.06    115.29 o 
 -10  47   2       49.26      -84.83    112.90 o 
  -9  47   2       46.86       57.35    124.85 o 
  -8  47   2       59.06       19.71    106.33 o 
  -7  47   2        1.68      116.83     79.92 o 
  -6  47   2       78.39       19.74     73.13 o 
  -5  47   2      190.28       82.68     74.28 o 
  -4  47   2       12.55      -16.73     96.18 o 
  -3  47   2        2.85      196.86     66.48 o 
  -2  47   2      116.27       68.15     51.81 o 
  -1  47   2      262.29      294.81     59.11 o 
   0  47   2       72.35       74.05     71.09 o 
   1  47   2       41.87       37.82    148.45 o 
   2  47   2       93.14       18.76     69.44 o 
   3  47   2      155.54      155.43    115.89 o 
   4  47   2       17.43      -44.73     66.90 o 
   5  47   2      520.82      534.36     85.27 o 
   6  47   2       16.45       -9.91     75.78 o 
   7  47   2       35.91      151.64     76.56 o 
   8  47   2        4.81       79.74     78.49 o 
   9  47   2      163.20      369.42     89.34 o 
  10  47   2       41.76      118.28    134.41 o 
 -10  48   2       25.85      145.76    124.25 o 
  -9  48   2       87.32      -38.23    121.86 o 
  -8  48   2        0.40      -71.68    114.10 o 
  -7  48   2     1608.33     1731.03    140.08 o 
  -6  48   2      447.05      636.89    138.89 o 
  -5  48   2      346.48      258.81     80.85 o 
  -4  48   2      215.90      167.86    102.75 o 
  -3  48   2      896.12      868.12     73.19 o 
  -2  48   2      234.48      230.15     59.25 o 
  -1  48   2        8.82        8.71     52.56 o 
   0  48   2      260.62      274.79     74.76 o 
   1  48   2      559.47      578.08     81.13 o 
   2  48   2        1.96       38.12     71.37 o 
   3  48   2      152.63      241.59     77.62 o 
   4  48   2      501.44      526.82     96.47 o 
   5  48   2        0.12      -28.32     74.17 o 
   6  48   2        0.74       39.35     76.20 o 
   7  48   2      274.21      295.24     85.64 o 
   8  48   2      131.45       65.38     76.84 o 
   9  48   2        4.35       25.43    104.84 o 
  -9  49   2      502.96      497.01    145.16 o 
  -8  49   2        4.93       -7.17    121.86 o 
  -7  49   2      242.66      332.56    109.02 o 
  -6  49   2      304.11      213.23     79.07 o 
  -5  49   2      159.83       56.07     74.93 o 
  -4  49   2      561.66      486.26    119.47 o 
  -3  49   2     1045.28     1083.36     99.00 o 
  -2  49   2      394.52      457.15     67.31 o 
  -1  49   2      103.57      145.37     60.57 o 
   0  49   2      714.05      757.24     92.09 o 
   1  49   2      687.16      644.53     89.90 o 
   2  49   2     1232.27     1338.14    121.86 o 
   3  49   2      662.85      584.61     94.55 o 
   4  49   2     1119.74     1225.05    183.09 o 
   5  49   2      251.05      176.86     97.07 o 
   6  49   2      123.43      144.93     84.22 o 
   7  49   2        1.21       48.66     77.49 o 
   8  49   2      157.01      205.65     86.24 o 
   9  49   2      224.52      -44.36     83.80 o 
  -9  50   2       33.37     -110.51    110.51 o 
  -8  50   2        1.48      -81.84    117.08 o 
  -7  50   2      202.33      225.28     86.71 o 
  -6  50   2      598.40      520.24     94.40 o 
  -5  50   2       73.08       22.01    113.80 o 
  -4  50   2       71.08      265.99     95.58 o 
  -3  50   2       34.58      126.51    170.25 o 
  -2  50   2      145.81      221.24     62.48 o 
  -1  50   2      252.33      309.91     80.85 o 
   0  50   2      675.64      558.64     89.54 o 
   1  50   2      206.77      112.28     78.82 o 
   2  50   2     3850.13     4040.60    163.22 o 
   3  50   2      630.04      540.95     93.30 o 
   4  50   2      983.25     1111.94    107.13 o 
   5  50   2      484.62      517.28     91.63 o 
   6  50   2      418.92      473.20     93.72 o 
   7  50   2      119.81       63.95     84.09 o 
   8  50   2      408.35      347.84     91.34 o 
   9  50   2        1.90       17.92    117.08 o 
  -9  51   2      394.57      369.77    145.16 o 
  -8  51   2        7.70       17.32    111.71 o 
  -7  51   2      273.62      138.02     83.32 o 
  -6  51   2      163.69      169.32     84.43 o 
  -5  51   2      155.29      136.99     64.49 o 
  -4  51   2     1338.90     1361.50     90.22 o 
  -3  51   2      208.33       98.86     75.19 o 
  -2  51   2      285.24      271.96     75.57 o 
  -1  51   2       99.26       73.62     76.28 o 
   0  51   2      704.99      688.20     91.98 o 
   1  51   2       11.68      -69.04     69.04 o 
   2  51   2      350.10      580.89     95.42 o 
   3  51   2      532.67      717.18    101.16 o 
   4  51   2       86.14       25.26     80.25 o 
   5  51   2      427.42      478.10     92.79 o 
   6  51   2        8.38       81.22     79.82 o 
   7  51   2      451.71      661.28    103.28 o 
   8  51   2       17.50      -61.47     83.27 o 
  -8  52   2       48.50      -10.02     82.63 o 
  -7  52   2       27.63       75.51     67.22 o 
  -6  52   2       10.69      -61.04     61.04 o 
  -5  52   2      372.76      348.06     73.01 o 
  -4  52   2       79.25      187.79     64.76 o 
  -3  52   2      753.43      898.41     98.13 o 
  -2  52   2        4.54      -66.70     66.70 o 
  -1  52   2      136.00       46.20     84.23 o 
   0  52   2      740.33      606.70     90.44 o 
   1  52   2      164.51      195.19     80.00 o 
   2  52   2       25.34       44.23     75.26 o 
   3  52   2       45.69       32.26     78.99 o 
   4  52   2       39.63       11.40     76.55 o 
   5  52   2      398.91      435.57    146.95 o 
   6  52   2       88.41       21.13     82.34 o 
   7  52   2      249.81      357.54    124.25 o 
   8  52   2      149.82      191.34     91.98 o 
  -8  53   2       16.98       23.25     86.77 o 
  -7  53   2        1.80       -7.80     67.42 o 
  -6  53   2       20.57      -60.30     60.30 o 
  -5  53   2        1.90      -24.55     75.62 o 
  -4  53   2       53.06       22.53     63.54 o 
  -3  53   2       85.23       11.14    116.49 o 
  -2  53   2      283.25      587.81    139.19 o 
  -1  53   2       75.39       98.86     77.72 o 
   0  53   2      164.19      238.49     84.28 o 
   1  53   2      407.39      437.72     97.07 o 
   2  53   2      232.02      157.45     81.73 o 
   3  53   2       19.27      -77.07     77.07 o 
   4  53   2       21.25       44.58    152.63 o 
   5  53   2      124.28       57.82     81.55 o 
   6  53   2       21.92      -38.20    114.99 o 
   7  53   2        0.19      -25.62    126.64 o 
  -7  54   2        7.61       34.45     65.84 o 
  -6  54   2        3.85       63.75     66.90 o 
  -5  54   2      148.44        4.74     82.50 o 
  -4  54   2      263.22      185.52     93.41 o 
  -3  54   2        3.95      -21.46     77.83 o 
  -2  54   2      204.55      310.03    132.02 o 
  -1  54   2       45.06       36.73     77.54 o 
   0  54   2        7.92      -54.14    141.87 o 
   1  54   2        9.85      -70.10     70.10 o 
   2  54   2      107.45      -41.69     74.66 o 
   3  54   2      188.70      200.60     84.20 o 
   4  54   2      232.00      196.97     86.71 o 
   5  54   2      115.91       69.04    119.77 o 
   6  54   2      140.81      102.68     88.05 o 
   7  54   2       95.91       73.85     96.18 o 
  -6  55   2      350.24      359.23     97.91 o 
  -5  55   2       62.54       29.68     65.75 o 
  -4  55   2      106.18      -34.68     68.01 o 
  -3  55   2      596.10      643.96    145.16 o 
  -2  55   2       78.19       96.18    121.86 o 
  -1  55   2      122.74      127.24    122.46 o 
   0  55   2       32.03       43.19     78.29 o 
   1  55   2       34.94       78.54     81.30 o 
   2  55   2       78.46       71.31     80.17 o 
   3  55   2        6.24      -46.23     81.49 o 
   4  55   2       57.19       19.35     84.43 o 
   5  55   2       88.00      146.72     85.30 o 
   6  55   2       51.78        9.23     84.37 o 
  -5  56   2       16.39       28.20     69.67 o 
  -4  56   2        0.02       26.21     65.15 o 
  -3  56   2      107.89      -11.55     80.68 o 
  -2  56   2        4.12       36.44    112.90 o 
  -1  56   2      208.31      167.26    129.03 o 
   0  56   2      110.69      222.74     84.68 o 
   1  56   2      886.10      967.45    111.83 o 
   2  56   2      275.92      171.68     86.74 o 
   3  56   2      452.72      396.89     96.94 o 
   4  56   2      225.77      210.98     93.14 o 
   5  56   2      339.77      351.44    157.11 o 
  -4  57   2      289.75      255.82     72.53 o 
  -3  57   2      151.74       49.51     85.67 o 
  -2  57   2       42.28      -76.46    110.51 o 
  -1  57   2      426.39      424.73    139.19 o 
   0  57   2       55.29      131.62     87.13 o 
   1  57   2      412.09      535.65    127.84 o 
   2  57   2       35.62       20.83     89.60 o 
   3  57   2        6.03      -78.11     78.11 o 
   4  57   2       77.63      -29.94     81.17 o 
  -3  58   2      116.72      156.03     88.01 o 
  -2  58   2        1.62       58.54    116.49 o 
  -1  58   2       48.97      -85.42    113.50 o 
   0  58   2       29.10     -103.34    114.10 o 
   1  58   2       13.15       84.06     83.62 o 
   2  58   2       42.03       23.66     82.95 o 
   3  58   2        6.33     -123.65    123.65 o 
   1  59   2        0.19     -112.30    112.30 o 
 -17   0   3       92.44      -35.24    145.76 o 
 -15   0   3     1403.64     1890.12    124.55 o 
 -13   0   3      476.54      277.27     77.08 o 
 -11   0   3     2103.69     1666.87     95.00 o 
  -9   0   3       32.90       59.41     48.13 o 
  -7   0   3      959.44     1110.66     67.26 o 
  -5   0   3     3245.38     2797.55    133.81 o 
  -3   0   3    18048.25    20211.43    321.51 o 
  -1   0   3    20247.56    19978.78    252.74 o 
   1   0   3    11399.14    12519.59    207.27 o 
   3   0   3    22683.93    28124.55    590.20 o 
   5   0   3    11852.18    11455.00    199.87 o 
   7   0   3     8384.72     8157.70    195.34 o 
   9   0   3     6355.25     7094.20    158.75 o 
  11   0   3     4013.27     3969.53    131.04 o 
  13   0   3     3835.38     3901.99    224.01 o 
  15   0   3     2879.97     2773.57    217.44 o 
  17   0   3      757.21      912.18    182.79 o 
 -17   1   3      354.48      367.65    129.03 o 
 -16   1   3      496.70      663.21     75.53 o 
 -15   1   3      615.13      707.52     69.69 o 
 -14   1   3      600.26      597.06     62.57 o 
 -13   1   3      634.56      602.20     71.67 o 
 -12   1   3        5.52      -41.83     41.83 o 
 -11   1   3      851.61      798.19     53.46 o 
 -10   1   3      171.56      267.74     42.50 o 
  -9   1   3      401.02      374.77     38.45 o 
  -8   1   3     8497.02     7145.69    114.05 o 
  -7   1   3     7486.83     7267.43    111.72 o 
  -6   1   3    14073.52    13871.43    174.60 o 
  -5   1   3    20487.96    19620.28    266.14 o 
  -4   1   3    13274.40    13166.65    264.33 o 
  -3   1   3    51371.31    52506.16    499.14 o 
  -2   1   3     8719.63     8778.12    109.24 o 
  -1   1   3    55649.41    57278.80    680.00 o 
   0   1   3     9711.86    10327.36    143.09 o 
   1   1   3     1692.20     1982.23     58.50 o 
   2   1   3   106283.45   112767.76   1042.22 o 
   3   1   3     3936.54     4270.21     55.18 o 
   4   1   3      360.82      429.82     38.98 o 
   5   1   3     2166.77     1961.05     43.70 o 
   6   1   3    17770.44    17511.55    207.63 o 
   7   1   3    26082.58    24169.07    279.76 o 
   8   1   3     4088.28     3599.73     72.65 o 
   9   1   3      560.23      473.23     38.58 o 
  10   1   3      920.05     1112.40     51.39 o 
  11   1   3      348.30      524.43     61.57 o 
  12   1   3       82.81      224.91     78.99 o 
  13   1   3      259.85      518.55     92.92 o 
  14   1   3       61.34      111.84     87.64 o 
  15   1   3       41.72      321.51     98.62 o 
  16   1   3       31.57      -59.78     92.29 o 
  17   1   3        3.87       91.90    106.23 o 
 -17   2   3       87.56      173.60    100.40 o 
 -16   2   3      146.69      394.61     82.66 o 
 -15   2   3      425.54      547.69     65.68 o 
 -14   2   3       34.65      -21.69     51.46 o 
 -13   2   3     1013.14      914.21     77.93 o 
 -12   2   3      129.93      106.25     44.52 o 
 -11   2   3     1672.39     1605.63     68.54 o 
 -10   2   3     1504.43     1398.70     61.68 o 
  -9   2   3     2087.80     1917.37     62.68 o 
  -8   2   3     1746.78     1700.28     58.15 o 
  -7   2   3     7895.38     7682.17    115.70 o 
  -6   2   3     3674.80     3314.30     65.76 o 
  -5   2   3     2251.92     2238.54     71.05 o 
  -4   2   3     7668.16     7339.77     85.10 o 
  -3   2   3    20379.99    22676.43    251.23 o 
  -2   2   3       12.16       -9.41     10.89 o 
  -1   2   3       16.56      196.05     37.28 o 
   0   2   3     9375.38    11444.44    132.48 o 
   1   2   3    42728.55    46811.48    716.60 o 
   2   2   3    15374.19    16523.65    165.59 o 
   3   2   3    11244.80    12711.71    212.10 o 
   4   2   3    17432.94    16983.36    174.10 o 
   5   2   3     1939.70     2131.89     40.35 o 
   6   2   3     1156.55     1086.87     61.75 o 
   7   2   3      121.77      330.83     34.23 o 
   8   2   3     5852.73     5658.36     93.87 o 
   9   2   3      432.70      494.90     38.73 o 
  10   2   3     7489.53     6584.20    112.65 o 
  11   2   3     4951.40     4501.57    115.65 o 
  12   2   3     2752.89     2932.34    221.32 o 
  13   2   3      465.66      638.27     95.23 o 
  14   2   3      269.08      218.49     92.26 o 
  15   2   3       77.53       11.06     92.04 o 
  16   2   3       19.02        6.33     94.82 o 
  17   2   3       60.18      129.85    111.27 o 
 -17   3   3        2.06        4.42     74.69 o 
 -16   3   3      258.92      376.06     80.90 o 
 -15   3   3        3.44        3.80     59.05 o 
 -14   3   3       19.59      -54.77     54.77 o 
 -13   3   3      170.52      215.55     52.13 o 
 -12   3   3      893.70      970.31     59.30 o 
 -11   3   3        6.85       53.55     43.33 o 
 -10   3   3      174.46      215.17     45.66 o 
  -9   3   3     8468.59     7712.67    124.81 o 
  -8   3   3     8721.20     8277.70    126.20 o 
  -7   3   3     2457.47     2680.34     64.77 o 
  -6   3   3     3403.89     3752.06     70.88 o 
  -5   3   3    15260.92    14148.79    197.53 o 
  -4   3   3    28695.52    29013.11    331.35 o 
  -3   3   3    37484.89    40293.09    426.64 o 
  -2   3   3     7557.56     9137.42    111.55 o 
  -1   3   3    14410.26    13599.42    155.69 o 
   0   3   3    14600.31    17195.59    218.79 o 
   1   3   3     5163.46     4937.22    100.94 o 
   2   3   3     1074.24     1336.03     37.96 o 
   3   3   3     2116.46     1724.63     41.52 o 
   4   3   3     2429.02     2568.81     42.13 o 
   5   3   3      483.43      513.46     22.73 o 
   6   3   3     9542.37    10191.62    119.20 o 
   7   3   3     4817.44     4685.68     79.98 o 
   8   3   3     6657.33     7064.19    109.19 o 
   9   3   3      677.56      801.93     43.41 o 
  10   3   3       75.66      349.61     40.94 o 
  11   3   3     1343.85     1452.82     78.62 o 
  12   3   3     7336.04     7410.41    205.78 o 
  13   3   3       49.10       31.42     78.63 o 
  14   3   3       49.56      118.72     87.98 o 
  15   3   3      104.31      131.26     95.59 o 
  16   3   3       40.20       56.00     97.48 o 
  17   3   3       28.15       61.20    107.06 o 
 -17   4   3        0.93       14.56     74.66 o 
 -16   4   3       14.69        3.39     73.55 o 
 -15   4   3      288.06      212.93     62.04 o 
 -14   4   3       16.98      -22.93     50.48 o 
 -13   4   3      322.05      385.29     55.70 o 
 -12   4   3       58.76       31.35     43.36 o 
 -11   4   3     2211.45     1954.39     72.08 o 
 -10   4   3      969.42      973.88     54.53 o 
  -9   4   3     7723.49     7315.85    120.47 o 
  -8   4   3      400.17      472.04     36.84 o 
  -7   4   3     2729.32     2760.45     72.51 o 
  -6   4   3     1324.79     1311.28     45.65 o 
  -5   4   3     2392.43     2462.67     47.58 o 
  -4   4   3     7401.33     7520.37     87.64 o 
  -3   4   3    13038.52    14027.36    185.39 o 
  -2   4   3   101894.74   112738.91   1519.40 o 
  -1   4   3      452.46      443.44     22.42 o 
   0   4   3     9859.55     9677.16    115.09 o 
   1   4   3     1558.90     2217.99     53.64 o 
   2   4   3     4901.05     4975.00     59.94 o 
   3   4   3     4011.27     4345.70     78.21 o 
   4   4   3    27783.31    27449.09    269.59 o 
   5   4   3        1.18       59.78     28.15 o 
   6   4   3    11761.08    11994.38    135.74 o 
   7   4   3    11977.46    11362.31    148.63 o 
   8   4   3      514.57      556.47     36.54 o 
   9   4   3    14028.72    12109.58    169.69 o 
  10   4   3     9518.55     8040.42    173.63 o 
  11   4   3     1026.78     1261.20     73.91 o 
  12   4   3      627.45      758.83     69.12 o 
  13   4   3      846.03      793.05    175.92 o 
  14   4   3       11.05       13.05     84.67 o 
  15   4   3      206.54      -15.47     90.25 o 
  16   4   3      167.87      212.77    103.70 o 
  17   4   3        1.95       39.70    106.01 o 
 -17   5   3        0.49       11.15     75.95 o 
 -16   5   3      564.45      678.63     94.76 o 
 -15   5   3       66.22       59.29     58.04 o 
 -14   5   3     1179.73     1060.96     71.08 o 
 -13   5   3       11.62       20.60     47.53 o 
 -12   5   3      298.46      296.64     48.88 o 
 -11   5   3     1020.99     1148.69     59.50 o 
 -10   5   3       91.17       66.34     51.13 o 
  -9   5   3     1839.41     2184.33     67.40 o 
  -8   5   3      498.20      401.05     35.74 o 
  -7   5   3     6578.91     6450.48    102.66 o 
  -6   5   3    10611.24    10020.34    122.53 o 
  -5   5   3    24771.86    25816.64    256.75 o 
  -4   5   3    39274.73    38463.98    409.77 o 
  -3   5   3     9520.86     9617.53    105.66 o 
  -2   5   3     4522.44     4027.94     85.36 o 
  -1   5   3     6171.78     7327.46     92.17 o 
   0   5   3   103320.64   113098.99   1348.64 o 
   1   5   3    33712.72    36870.54    393.54 o 
   2   5   3     1241.62     1576.64     58.89 o 
   3   5   3     4494.20     5493.87     82.19 o 
   4   5   3     2040.02     1725.55     46.63 o 
   5   5   3     3900.31     4068.15     66.24 o 
   6   5   3     8833.10     9278.98    111.48 o 
   7   5   3     3190.38     3044.10     56.15 o 
   8   5   3    10755.85    10042.84    139.46 o 
   9   5   3       98.30      229.53     68.03 o 
  10   5   3     1869.79     1887.71     81.19 o 
  11   5   3      421.37      543.26     72.57 o 
  12   5   3        7.03       43.56     53.17 o 
  13   5   3        1.26      -11.63     76.75 o 
  14   5   3      738.40      590.52    116.49 o 
  15   5   3        3.06      -88.42     88.94 o 
  16   5   3       34.57       60.95     96.79 o 
  17   5   3      264.75      468.72    191.46 o 
 -17   6   3      237.35      261.28     84.63 o 
 -16   6   3      203.58      244.71     77.60 o 
 -15   6   3      350.40      504.34     66.88 o 
 -14   6   3      142.50      213.99     54.82 o 
 -13   6   3      714.18      644.19     60.21 o 
 -12   6   3      355.35      604.91     55.16 o 
 -11   6   3     3108.76     3080.19     96.14 o 
 -10   6   3      223.83      476.92     47.86 o 
  -9   6   3     1884.12     1798.42     64.34 o 
  -8   6   3     4658.75     4799.94     91.10 o 
  -7   6   3     2556.06     2975.31     51.54 o 
  -6   6   3     1645.26     1697.50     36.03 o 
  -5   6   3    24787.70    27417.15    361.73 o 
  -4   6   3     1125.83      922.78     63.48 o 
  -3   6   3    52411.68    56257.63    530.26 o 
  -2   6   3     2802.77     3059.06     49.80 o 
  -1   6   3    11005.32    10460.30    124.07 o 
   0   6   3    57052.31    59799.09    627.85 o 
   1   6   3    62908.87    67458.11    820.81 o 
   2   6   3     7089.39     8086.07    119.77 o 
   3   6   3    95914.34    98040.02   1023.34 o 
   4   6   3     9446.65     9903.19    109.58 o 
   5   6   3    27268.40    27016.90    268.70 o 
   6   6   3    32292.58    32444.05    321.75 o 
   7   6   3     6132.53     6027.76     90.89 o 
   8   6   3      459.40      531.54     33.32 o 
   9   6   3     5286.54     5243.76     93.94 o 
  10   6   3      426.10      419.57     51.95 o 
  11   6   3     2845.85     2699.67     96.12 o 
  12   6   3     2185.49     1881.85     87.74 o 
  13   6   3      667.59      681.68    199.22 o 
  14   6   3        1.90       91.95     84.97 o 
  15   6   3     1264.86     1369.75    120.75 o 
  16   6   3      129.75      241.33    100.87 o 
  17   6   3      630.29      800.30    190.26 o 
 -17   7   3       90.58       43.14     97.67 o 
 -16   7   3       23.34       81.47     73.66 o 
 -15   7   3      609.13      769.18     83.85 o 
 -14   7   3      113.96      142.59     58.20 o 
 -13   7   3      391.81      485.92     56.56 o 
 -12   7   3      238.78      286.04     50.24 o 
 -11   7   3     1366.62     1273.51     77.43 o 
 -10   7   3     7127.60     6710.05    122.44 o 
  -9   7   3     7657.46     6538.68    113.13 o 
  -8   7   3    12686.34    11602.91    160.63 o 
  -7   7   3     5332.63     4952.02     77.12 o 
  -6   7   3      848.12     1078.84     25.80 o 
  -5   7   3     2561.21     2981.44     48.60 o 
  -4   7   3    11616.71    12072.82    129.96 o 
  -3   7   3    29512.02    30449.78    331.59 o 
  -2   7   3     3232.60     3116.52     50.63 o 
  -1   7   3     1589.39     1650.18     40.27 o 
   0   7   3   135231.02   142585.67   1475.57 o 
   1   7   3     1819.19     2647.78     64.74 o 
   2   7   3     1152.96      921.91     35.35 o 
   3   7   3      349.60      579.67     53.03 o 
   4   7   3     2235.92     1983.10     39.65 o 
   5   7   3    20901.07    20878.46    213.55 o 
   6   7   3    37742.68    37802.54    370.78 o 
   7   7   3     5651.43     5128.88     75.75 o 
   8   7   3    11059.34     9843.82    122.69 o 
   9   7   3      224.81      277.20     59.42 o 
  10   7   3        0.32      -39.85     44.96 o 
  11   7   3       19.86       36.68     47.84 o 
  12   7   3      514.42      682.52     65.40 o 
  13   7   3        0.09       26.41     76.36 o 
  14   7   3      352.23      482.90    144.56 o 
  15   7   3      135.42      205.05     98.77 o 
  16   7   3       22.04       28.62    196.83 o 
  17   7   3        2.58      147.93    109.70 o 
 -17   8   3        9.18      -29.82    141.58 o 
 -16   8   3      156.14      200.98     89.91 o 
 -15   8   3        9.95       19.78     65.80 o 
 -14   8   3        0.97        5.59     51.20 o 
 -13   8   3      123.80      119.28     58.29 o 
 -12   8   3      496.83      610.34     55.28 o 
 -11   8   3     1894.51     1910.55     74.08 o 
 -10   8   3     2311.90     2603.34     76.64 o 
  -9   8   3      593.33      683.54     45.78 o 
  -8   8   3      433.22      591.71     43.20 o 
  -7   8   3      731.07      822.72     35.98 o 
  -6   8   3      450.20      372.26     17.90 o 
  -5   8   3      947.96      782.80     27.37 o 
  -4   8   3      242.98      323.80     19.56 o 
  -3   8   3    12356.73    12026.34    144.18 o 
  -2   8   3    20367.26    22388.40    248.77 o 
  -1   8   3    45323.57    45780.91    485.90 o 
   0   8   3    45069.84    49525.14    523.45 o 
   1   8   3      135.15      332.38     55.61 o 
   2   8   3    21326.72    23090.29    258.19 o 
   3   8   3      260.60      284.86     21.79 o 
   4   8   3    10850.24    10864.66    177.96 o 
   5   8   3    10829.86    10244.92    115.93 o 
   6   8   3        1.42       32.85     35.95 o 
   7   8   3     1222.01     1121.62     38.85 o 
   8   8   3     5410.46     5283.89     81.14 o 
   9   8   3     5311.74     4587.87     92.31 o 
  10   8   3       70.05        2.53     46.61 o 
  11   8   3      149.60      193.28     55.48 o 
  12   8   3     2328.76     2202.31    107.61 o 
  13   8   3      263.44      194.44     63.43 o 
  14   8   3       12.90       12.94    100.66 o 
  15   8   3      438.95      402.41    103.93 o 
  16   8   3        1.40      109.27     98.09 o 
  17   8   3        0.88        3.58    155.31 o 
 -17   9   3        8.48       -9.19     93.73 o 
 -16   9   3      164.04      278.33     92.24 o 
 -15   9   3       43.63      -36.89     63.61 o 
 -14   9   3      583.40      731.83    102.62 o 
 -13   9   3      475.97      340.36     66.39 o 
 -12   9   3     1178.91     1054.53     62.55 o 
 -11   9   3      773.36      851.61     56.03 o 
 -10   9   3     6289.02     5480.34    107.84 o 
  -9   9   3     1039.34     1317.02     57.41 o 
  -8   9   3      158.95      249.68     46.99 o 
  -7   9   3     5705.41     5700.53     70.02 o 
  -6   9   3     2495.71     2438.26     47.32 o 
  -5   9   3    16235.04    16033.95    169.72 o 
  -4   9   3     3097.81     2863.12     53.11 o 
  -3   9   3    18021.14    17175.05    204.09 o 
  -2   9   3     9479.26    11185.11    135.41 o 
  -1   9   3   161004.06   170432.94   1763.36 o 
   0   9   3    70379.46    79915.00    834.24 o 
   1   9   3    88346.89    94988.23    881.83 o 
   2   9   3    22613.42    24484.93    273.13 o 
   3   9   3      576.16      626.30     28.15 o 
   4   9   3     6270.51     6033.32     89.38 o 
   5   9   3     1466.00     1647.96     57.93 o 
   6   9   3        0.06      -16.18     18.94 o 
   7   9   3     7301.72     7234.72     95.13 o 
   8   9   3      243.36      225.32     38.34 o 
   9   9   3      291.43      407.03     41.35 o 
  10   9   3     1728.97     1760.19     95.52 o 
  11   9   3     1176.21     1353.39     74.25 o 
  12   9   3      150.33      204.48     55.86 o 
  13   9   3        3.29      -55.56     55.56 o 
  14   9   3      390.06      489.56     94.34 o 
  15   9   3      265.86      268.23    151.13 o 
  16   9   3       12.43     -126.71    161.59 o 
  17   9   3       97.51       34.05    161.89 o 
 -17  10   3        6.48      -94.52     94.52 o 
 -16  10   3       76.75       93.26     87.01 o 
 -15  10   3        2.81     -101.55    101.55 o 
 -14  10   3      108.67      183.95     57.18 o 
 -13  10   3      213.98      276.88     52.89 o 
 -12  10   3     1177.31     1029.71     63.46 o 
 -11  10   3      727.36      740.35     53.75 o 
 -10  10   3      208.46      183.11     43.22 o 
  -9  10   3    12220.46    11757.44    168.65 o 
  -8  10   3    11920.97    11398.51    158.96 o 
  -7  10   3     3853.11     3568.20     54.90 o 
  -6  10   3     3063.58     3115.51     54.50 o 
  -5  10   3      713.14      890.23     65.66 o 
  -4  10   3     2299.17     2529.95     49.77 o 
  -3  10   3    16718.79    17686.26    219.87 o 
  -2  10   3    26452.99    27752.37    304.93 o 
  -1  10   3     1587.06     2015.62     83.50 o 
   0  10   3    14425.62    12569.08    147.08 o 
   1  10   3     9434.25    10740.91    114.83 o 
   2  10   3     7393.25     7841.14    103.30 o 
   3  10   3     1116.11     1330.61     37.80 o 
   4  10   3     8965.67     8920.12    119.47 o 
   5  10   3     2621.92     2580.01     45.05 o 
   6  10   3       30.04      108.25     30.24 o 
   7  10   3    12410.89    11637.94    136.09 o 
   8  10   3     4274.14     4338.01     85.34 o 
   9  10   3     6093.83     6123.99    109.84 o 
  10  10   3     4118.71     3760.69     90.08 o 
  11  10   3     7500.16     7512.57    156.70 o 
  12  10   3     2013.42     2161.07     96.28 o 
  13  10   3       12.42      -14.61     57.29 o 
  14  10   3       15.70       76.99     83.77 o 
  15  10   3      480.61      301.79     95.71 o 
  16  10   3        4.00     -132.62    144.56 o 
  17  10   3        5.87       63.92    153.52 o 
 -17  11   3      126.92      157.17    104.99 o 
 -16  11   3      229.07      117.69     95.60 o 
 -15  11   3      356.04      235.30    160.99 o 
 -14  11   3      976.74     1233.27    123.69 o 
 -13  11   3      206.21      118.67     49.94 o 
 -12  11   3      812.14      963.16     61.73 o 
 -11  11   3     1758.45     1576.87     67.58 o 
 -10  11   3      815.44      791.72     53.34 o 
  -9  11   3    14213.25    13710.57    310.57 o 
  -8  11   3      614.45      651.46     40.65 o 
  -7  11   3    14518.33    14296.12    143.91 o 
  -6  11   3      577.21      639.63     29.49 o 
  -5  11   3    39786.25    36608.77    401.38 o 
  -4  11   3     6085.15     6144.82    102.26 o 
  -3  11   3    42344.43    42666.89    458.54 o 
  -2  11   3    21538.80    22960.45    291.96 o 
  -1  11   3     6585.15     7589.18     97.63 o 
   0  11   3    83086.15    89284.76    930.71 o 
   1  11   3    22328.11    23977.93    236.35 o 
   2  11   3       62.17       57.05     14.07 o 
   3  11   3       64.96       71.02     17.88 o 
   4  11   3       76.83      130.69     26.86 o 
   5  11   3    17782.70    18641.30    223.49 o 
   6  11   3        3.97       56.93     18.90 o 
   7  11   3       52.33       88.39     43.73 o 
   8  11   3     2518.44     2332.32     64.60 o 
   9  11   3      672.81      667.36     45.91 o 
  10  11   3     5296.24     4893.35    102.73 o 
  11  11   3       92.48      228.81     56.11 o 
  12  11   3        1.86       81.38     54.95 o 
  13  11   3      137.63       76.43     62.56 o 
  14  11   3      112.66      -34.65    108.12 o 
  15  11   3        4.29      -34.64     95.09 o 
  16  11   3        5.59      141.58    153.52 o 
  17  11   3        0.26       50.78    142.17 o 
 -17  12   3       97.99       91.40    101.87 o 
 -16  12   3      450.78      327.66    130.52 o 
 -15  12   3        8.96      -81.80     81.80 o 
 -14  12   3      353.24      621.61     97.38 o 
 -13  12   3       27.39       28.56     48.49 o 
 -12  12   3       63.81      111.77     47.60 o 
 -11  12   3      686.09      660.19     54.09 o 
 -10  12   3     1157.83     1034.56     55.42 o 
  -9  12   3      462.30      650.70     50.10 o 
  -8  12   3     3580.17     3485.71     91.51 o 
  -7  12   3     8496.01     8565.07    143.19 o 
  -6  12   3    13003.98    12097.07    154.02 o 
  -5  12   3     5856.94     6013.85    106.40 o 
  -4  12   3    12217.84    12007.25    148.91 o 
  -3  12   3    10309.79     9821.19    130.97 o 
  -2  12   3     2768.44     2983.28     47.29 o 
  -1  12   3    10340.13    10775.21    130.50 o 
   0  12   3      780.44     1189.72     33.16 o 
   1  12   3     9826.60    10425.42    113.17 o 
   2  12   3      327.05      311.24     23.18 o 
   3  12   3     3366.81     3527.93     62.15 o 
   4  12   3    26772.57    27494.02    311.31 o 
   5  12   3    51309.01    53786.32    582.24 o 
   6  12   3    15911.35    14334.41    183.26 o 
   7  12   3    12326.36    10959.15    130.41 o 
   8  12   3      947.31      967.86     58.80 o 
   9  12   3      518.82      616.85     71.22 o 
  10  12   3     5017.15     4803.24    101.57 o 
  11  12   3       14.28       25.61     49.99 o 
  12  12   3      152.08      172.56     61.06 o 
  13  12   3       45.25      102.96     58.94 o 
  14  12   3      776.73      928.53     83.91 o 
  15  12   3       20.62      -69.29    135.00 o 
  16  12   3      397.18      340.50    157.70 o 
  17  12   3       73.33       -2.99    158.90 o 
 -17  13   3        3.03      -13.96    101.04 o 
 -16  13   3       94.95      179.50     97.46 o 
 -15  13   3       32.35      -25.33     86.61 o 
 -14  13   3       85.09      122.05    159.20 o 
 -13  13   3      146.37      147.16     53.37 o 
 -12  13   3     1200.37     1151.16     64.60 o 
 -11  13   3     1519.86     1661.96     71.70 o 
 -10  13   3      700.51      778.94     63.98 o 
  -9  13   3    10847.71    10425.35    155.42 o 
  -8  13   3     2758.94     2269.66     63.06 o 
  -7  13   3      553.61      679.19     35.74 o 
  -6  13   3     2564.94     2803.37     74.07 o 
  -5  13   3       55.79       78.73     21.76 o 
  -4  13   3        2.36      112.94     20.31 o 
  -3  13   3     5645.21     5018.17     75.29 o 
  -2  13   3        6.81       29.88     14.47 o 
  -1  13   3      306.32      181.12     18.00 o 
   0  13   3     3603.22     3953.82     60.84 o 
   1  13   3      143.06      198.37     15.66 o 
   2  13   3    21831.79    22929.35    227.87 o 
   3  13   3     2630.84     2837.56     77.77 o 
   4  13   3    14777.28    14718.78    181.63 o 
   5  13   3     1501.06     1682.86     59.41 o 
   6  13   3      562.56      800.81     39.82 o 
   7  13   3     4083.57     3709.51    116.31 o 
   8  13   3      198.43      130.56     32.74 o 
   9  13   3       14.02       79.00     55.10 o 
  10  13   3    11416.02    10319.77    158.47 o 
  11  13   3        1.17      -22.36     51.80 o 
  12  13   3      191.85      185.45     58.46 o 
  13  13   3       33.33        8.22     59.08 o 
  14  13   3       17.92       16.85     75.86 o 
  15  13   3        1.19      -43.61    138.59 o 
  16  13   3      326.33      532.25    167.26 o 
 -17  14   3       32.03      105.02    104.57 o 
 -16  14   3       60.53      214.33     99.93 o 
 -15  14   3       33.85       -4.13    156.81 o 
 -14  14   3      113.88      183.28    106.33 o 
 -13  14   3        3.05        6.71     58.41 o 
 -12  14   3      825.45      750.11     56.90 o 
 -11  14   3     2115.42     1867.54     73.99 o 
 -10  14   3       19.25      -22.48     39.94 o 
  -9  14   3      884.83      971.70     52.82 o 
  -8  14   3     3146.17     2783.58     81.95 o 
  -7  14   3        1.22       31.81     24.50 o 
  -6  14   3     1710.99     1678.86     66.54 o 
  -5  14   3     7455.62     7090.96    122.86 o 
  -4  14   3     8376.81     8163.14    110.54 o 
  -3  14   3    36780.68    38602.21    418.82 o 
  -2  14   3       21.57       43.17     14.38 o 
  -1  14   3       53.01      139.26     17.77 o 
   0  14   3    64575.63    65951.61    694.38 o 
   1  14   3    11229.14    10788.98    117.64 o 
   2  14   3       94.57      157.15     16.60 o 
   3  14   3      607.07      713.52     22.49 o 
   4  14   3     2037.32     2659.31     62.81 o 
   5  14   3     6177.02     6304.81     98.59 o 
   6  14   3     3087.82     2780.60     63.85 o 
   7  14   3      853.89      975.75     43.53 o 
   8  14   3      379.95      305.81     35.79 o 
   9  14   3     2965.53     3022.91     97.60 o 
  10  14   3     6231.29     6314.65    118.40 o 
  11  14   3       17.54       21.26     52.57 o 
  12  14   3      343.58      383.47     82.94 o 
  13  14   3       28.96       27.84     62.10 o 
  14  14   3      351.02      264.83     89.56 o 
  15  14   3      150.35      270.61    152.93 o 
  16  14   3        7.07      -44.21    128.43 o 
 -17  15   3        0.33       94.69    106.33 o 
 -16  15   3      176.29      -21.26     89.55 o 
 -15  15   3      457.89      641.25    107.04 o 
 -14  15   3      185.42      236.68    150.83 o 
 -13  15   3     1399.25     1364.17    110.94 o 
 -12  15   3       60.57       71.58     57.13 o 
 -11  15   3       47.03       10.04     40.99 o 
 -10  15   3     1350.39     1245.18     70.34 o 
  -9  15   3      932.01     1071.68     62.45 o 
  -8  15   3     9408.93     8562.65    152.30 o 
  -7  15   3    10051.25     8831.86    151.29 o 
  -6  15   3     2148.69     1912.14     61.18 o 
  -5  15   3    22117.41    21624.57    295.23 o 
  -4  15   3      472.30      408.79     47.59 o 
  -3  15   3    25322.01    26905.91    300.41 o 
  -2  15   3     1572.35     2020.20    127.41 o 
  -1  15   3    10053.77    10550.44    130.31 o 
   0  15   3     5126.26     5276.47    130.52 o 
   1  15   3     7730.52     8136.29     98.40 o 
   2  15   3    24477.32    25842.25    256.31 o 
   3  15   3    21437.13    21394.49    229.34 o 
   4  15   3     8251.17     8437.77    117.98 o 
   5  15   3    10431.85     8588.71    122.30 o 
   6  15   3     4235.37     3791.87     74.98 o 
   7  15   3      387.76      292.15     34.00 o 
   8  15   3      192.78      131.76     33.73 o 
   9  15   3      410.08      450.30     42.46 o 
  10  15   3        0.06      177.49     55.27 o 
  11  15   3      227.61      307.37     56.18 o 
  12  15   3      311.16      282.01     63.84 o 
  13  15   3      545.19      602.90    105.43 o 
  14  15   3      220.97      363.31     91.94 o 
  15  15   3      980.34     1083.02    182.79 o 
  16  15   3       18.33      130.23    153.52 o 
 -17  16   3       24.81       43.01    136.20 o 
 -16  16   3       25.23      -14.03    157.11 o 
 -15  16   3      216.85      261.84     94.18 o 
 -14  16   3      186.41      236.55     87.53 o 
 -13  16   3      140.46      254.29     80.87 o 
 -12  16   3       14.78       -2.27     67.94 o 
 -11  16   3       16.95      -65.98     65.98 o 
 -10  16   3     2768.19     2768.96     92.25 o 
  -9  16   3     1203.24     1571.61     74.51 o 
  -8  16   3       17.50       73.23     57.95 o 
  -7  16   3       44.43      154.58     27.79 o 
  -6  16   3     5708.30     6076.25    114.64 o 
  -5  16   3     3165.78     3449.73    140.95 o 
  -4  16   3      579.72      646.09     49.23 o 
  -3  16   3     5082.68     5536.15    114.18 o 
  -2  16   3    71466.72    74468.84    705.18 o 
  -1  16   3     4179.33     4510.25     68.77 o 
   0  16   3    41439.64    45397.21    434.87 o 
   1  16   3      272.01      332.12     22.28 o 
   2  16   3     6484.93     7306.67     88.00 o 
   3  16   3     4475.88     4980.53     67.06 o 
   4  16   3     5569.88     5748.42     74.39 o 
   5  16   3       98.10      107.36     32.04 o 
   6  16   3      847.37      942.57     42.68 o 
   7  16   3      332.03      318.92     33.63 o 
   8  16   3     1529.70     1261.49     53.33 o 
   9  16   3     1743.84     1742.23     62.50 o 
  10  16   3     3788.29     3623.87     90.18 o 
  11  16   3     3989.78     4026.33    127.97 o 
  12  16   3      391.96      409.82     83.77 o 
  13  16   3      284.89      258.49     85.26 o 
  14  16   3     1192.20     1357.86    117.88 o 
  15  16   3      144.23      451.01    161.89 o 
  16  16   3       27.98      -57.94    144.56 o 
 -16  17   3       24.74       -5.14     94.66 o 
 -15  17   3      184.13      200.53     98.81 o 
 -14  17   3      704.22      817.63    106.62 o 
 -13  17   3     1685.95     1505.16    113.77 o 
 -12  17   3      326.57       82.68     71.51 o 
 -11  17   3      818.47      884.80     91.13 o 
 -10  17   3       20.20       99.85     51.84 o 
  -9  17   3    20872.61    18839.54    282.54 o 
  -8  17   3        0.78      -37.16     37.16 o 
  -7  17   3     5539.81     5348.00     91.12 o 
  -6  17   3      343.28      362.85     48.64 o 
  -5  17   3    53365.76    50827.90    641.72 o 
  -4  17   3    11324.26    11625.35    201.20 o 
  -3  17   3     6402.22     6379.20     91.38 o 
  -2  17   3     9955.46    11576.16    256.01 o 
  -1  17   3     7058.11     7262.49     98.63 o 
   0  17   3    40173.81    42244.40    407.10 o 
   1  17   3     1226.30     1249.17     59.31 o 
   2  17   3    38085.74    39741.77    384.61 o 
   3  17   3     4794.58     5408.33     73.69 o 
   4  17   3     1673.33     1536.38     34.48 o 
   5  17   3     4005.34     3700.96     57.24 o 
   6  17   3     8171.49     8017.74    134.33 o 
   7  17   3        5.66        2.63     32.25 o 
   8  17   3     3203.55     3146.16     77.01 o 
   9  17   3      417.37      446.65     43.18 o 
  10  17   3      343.10      371.42     47.45 o 
  11  17   3        0.48      162.00     56.57 o 
  12  17   3       70.57       33.55     94.38 o 
  13  17   3       74.59       68.49     78.65 o 
  14  17   3      152.41      267.18    107.53 o 
  15  17   3       35.18       48.86    106.33 o 
  16  17   3      123.72      158.90    157.70 o 
 -16  18   3      239.18      125.52    101.21 o 
 -15  18   3      373.35      251.23    101.02 o 
 -14  18   3       34.68       87.79     80.28 o 
 -13  18   3      112.29      138.95     82.16 o 
 -12  18   3       44.32       72.29     81.54 o 
 -11  18   3      557.41      379.01    120.97 o 
 -10  18   3       15.85      -57.19     57.23 o 
  -8  18   3     1856.14     1734.93     71.80 o 
  -7  18   3     2421.27     2466.64     82.00 o 
  -6  18   3     1940.15     1624.25     60.09 o 
  -5  18   3     2839.62     3458.63    115.01 o 
  -4  18   3    46567.84    46039.45    580.25 o 
  -3  18   3     4648.98     5038.67     77.55 o 
  -2  18   3    17471.16    19176.93    199.53 o 
  -1  18   3    23115.95    23633.60    266.81 o 
   0  18   3    11126.72    11946.67    132.18 o 
   1  18   3    55207.30    55869.83    531.57 o 
   2  18   3    20585.08    19632.19    202.45 o 
   3  18   3     6413.61     6586.41     90.57 o 
   4  18   3     9285.45     9259.10    108.87 o 
   5  18   3     7331.58     6605.63     85.32 o 
   6  18   3     3551.28     3473.44     73.58 o 
   7  18   3      808.54      737.11     42.30 o 
   8  18   3     3241.12     2984.72     74.87 o 
   9  18   3      254.16      292.32     48.60 o 
  10  18   3      792.31      775.28     53.99 o 
  11  18   3      349.53      303.76     77.59 o 
  12  18   3       78.46       45.18     76.38 o 
  13  18   3     1184.60     1427.76    111.40 o 
  14  18   3      975.06     1290.03    115.46 o 
  15  18   3      108.38       90.75     91.13 o 
  16  18   3      191.07      501.19    169.65 o 
 -16  19   3       73.77      180.83    102.49 o 
 -15  19   3       75.98      -29.47     83.80 o 
 -14  19   3       75.61       -3.78     87.85 o 
 -13  19   3       19.95       93.68     77.89 o 
 -12  19   3       97.08      136.63     70.90 o 
 -11  19   3      163.48      156.87     72.84 o 
 -10  19   3      371.73      159.11     71.72 o 
  -9  19   3      225.38      453.09     69.21 o 
  -8  19   3      392.77      315.42     48.86 o 
  -7  19   3     5808.61     5612.95    172.27 o 
  -6  19   3     4145.75     3769.22    129.29 o 
  -5  19   3     5172.98     5306.38    102.41 o 
  -4  19   3     6486.57     6573.10    208.45 o 
  -3  19   3      107.72      160.86     28.88 o 
  -2  19   3     2421.45     2802.49     94.23 o 
  -1  19   3     7720.55     7559.43    102.92 o 
   0  19   3     3279.89     3316.56     72.40 o 
   1  19   3      218.08      283.61     26.62 o 
   2  19   3      151.11      154.63     24.02 o 
   3  19   3      225.89      319.96     23.57 o 
   4  19   3      502.70      541.29     24.87 o 
   5  19   3        2.24       49.78     17.16 o 
   6  19   3      460.12      467.05     45.78 o 
   7  19   3     3353.58     2909.50     79.83 o 
   8  19   3       90.17      157.92     35.70 o 
   9  19   3      168.45      222.51     39.64 o 
  10  19   3      156.57      175.56     51.87 o 
  11  19   3      481.07      365.56     79.03 o 
  12  19   3       42.30      -75.40     75.40 o 
  13  19   3        0.74       77.12    111.71 o 
  14  19   3      251.65      183.09     94.24 o 
  15  19   3       63.00       67.96    100.17 o 
  16  19   3       43.31       94.38    158.30 o 
 -16  20   3       85.49       91.01     96.89 o 
 -15  20   3      340.09      289.69    100.39 o 
 -14  20   3       81.34      251.70    112.30 o 
 -13  20   3      454.17      486.84     90.38 o 
 -12  20   3      510.01      406.12     86.04 o 
 -11  20   3      284.17      144.24    119.17 o 
 -10  20   3      115.58       23.62     89.60 o 
  -9  20   3    10924.21    10753.55    240.66 o 
  -8  20   3      418.55      367.70     63.70 o 
  -7  20   3      105.40      144.38     47.42 o 
  -6  20   3     1382.12     1390.56     58.71 o 
  -5  20   3    12082.64    11489.64    176.40 o 
  -4  20   3     3460.90     3238.43     96.00 o 
  -3  20   3     1493.13     1571.31     42.48 o 
  -2  20   3    17034.01    15755.80    189.05 o 
  -1  20   3     7490.16     6816.61     96.23 o 
   0  20   3    15071.20    16113.43    171.99 o 
   1  20   3      432.93      563.71     26.25 o 
   2  20   3     9599.71     9048.08    107.01 o 
   3  20   3      483.22      281.49     30.24 o 
   4  20   3      917.17     1126.50     33.31 o 
   5  20   3      677.04      695.56     38.31 o 
   6  20   3      880.22     1010.89     44.70 o 
   7  20   3     2939.16     2730.76     70.27 o 
   8  20   3     2000.09     1739.39     61.67 o 
   9  20   3      464.26      394.17     60.38 o 
  10  20   3     1151.59     1185.51     70.75 o 
  11  20   3      270.62      298.67     78.84 o 
  12  20   3       41.90       13.73     77.62 o 
  13  20   3      276.89      210.69    112.01 o 
  14  20   3      158.79      164.62     92.95 o 
  15  20   3      107.69       78.62     95.94 o 
  16  20   3        2.45      -69.29    138.59 o 
 -16  21   3       26.48        6.56    109.32 o 
 -15  21   3      529.81      592.02    110.02 o 
 -14  21   3        0.31      274.85     95.85 o 
 -13  21   3      571.63      769.84     96.93 o 
 -12  21   3      156.77      266.94     81.52 o 
 -11  21   3     1205.75      940.96     91.26 o 
 -10  21   3      115.56       25.18     69.63 o 
  -9  21   3       87.23      163.92     61.04 o 
  -8  21   3     2187.69     1837.14     99.39 o 
  -7  21   3      722.49      792.66     52.85 o 
  -6  21   3     2799.15     2614.01     97.21 o 
  -5  21   3    12982.85    12027.81    182.20 o 
  -4  21   3     3136.53     3158.24    102.93 o 
  -3  21   3    13445.03    13002.88    161.52 o 
  -2  21   3        0.63       69.73     43.69 o 
  -1  21   3     2829.59     2801.33     54.15 o 
   0  21   3     2476.30     2959.42     64.52 o 
   1  21   3     2639.14     2694.15     49.66 o 
   2  21   3        7.76      138.82     31.07 o 
   3  21   3     6566.51     6815.98     88.64 o 
   4  21   3     6398.14     6716.44     87.28 o 
   5  21   3     1872.01     1875.18     58.03 o 
   6  21   3     5179.46     5135.36     92.58 o 
   7  21   3        4.39       21.10     36.39 o 
   8  21   3     4219.78     4037.34    106.00 o 
   9  21   3       34.29       -8.92     44.44 o 
  10  21   3        0.13      191.47     53.57 o 
  11  21   3      421.42      483.70    120.07 o 
  12  21   3      330.83      454.80     85.54 o 
  13  21   3       50.89       77.72     84.97 o 
  14  21   3      995.69     1115.19    114.61 o 
  15  21   3       87.09       66.26    129.03 o 
  16  21   3      166.00      229.39    167.26 o 
 -16  22   3       51.31      -41.10    109.62 o 
 -15  22   3      448.22      555.82    120.07 o 
 -14  22   3      346.97      253.31     93.43 o 
 -13  22   3       73.53      171.62     91.10 o 
 -12  22   3     1671.65     1758.56    116.31 o 
 -11  22   3       48.95       55.61     68.62 o 
 -10  22   3       14.66      -11.51     60.56 o 
  -9  22   3      780.66      773.39    195.64 o 
  -8  22   3        6.15      -41.37     49.21 o 
  -7  22   3     5647.45     5520.95    148.26 o 
  -6  22   3      186.80      267.65     57.65 o 
  -5  22   3     6071.14     6180.52    147.40 o 
  -4  22   3    10081.98    10358.92    156.87 o 
  -3  22   3      217.86      255.99     29.97 o 
  -2  22   3    22746.25    22559.04    260.43 o 
  -1  22   3      685.21      782.45     29.56 o 
   0  22   3    19142.98    19043.90    200.68 o 
   1  22   3     9995.90    10944.64    126.14 o 
   2  22   3    23878.24    23967.03    245.03 o 
   3  22   3     8786.07     9613.84    114.83 o 
   4  22   3     3047.16     2899.76     51.94 o 
   5  22   3       25.11       45.42     26.35 o 
   6  22   3     6323.40     6703.94    109.03 o 
   7  22   3      635.86      701.88     75.46 o 
   8  22   3     4704.69     4445.06    110.63 o 
   9  22   3      224.22      154.60     49.83 o 
  10  22   3     6811.81     6297.67    170.85 o 
  11  22   3      101.05      109.14     76.35 o 
  12  22   3     2477.44     2283.76    125.99 o 
  13  22   3      709.90      789.90    134.71 o 
  14  22   3      141.71       50.65     93.38 o 
  15  22   3       31.40      -91.43     91.43 o 
  16  22   3       59.46        7.17    134.41 o 
 -16  23   3        5.32      -60.38     99.34 o 
 -15  23   3       12.74      -33.97    160.39 o 
 -14  23   3        0.20       35.03    120.97 o 
 -13  23   3     1743.18     1992.11    237.15 o 
 -12  23   3      121.27      188.72     77.80 o 
 -11  23   3      888.70     1066.42    127.24 o 
 -10  23   3        2.23      -61.21     61.21 o 
  -9  23   3      162.02      238.19     70.31 o 
  -8  23   3      115.19       54.24     58.87 o 
  -7  23   3    13736.01    12359.38    253.13 o 
  -6  23   3    11879.94    10783.21    222.31 o 
  -5  23   3      551.44      679.42     57.14 o 
  -4  23   3      402.12      359.25     98.57 o 
  -3  23   3    19514.18    18966.40    224.11 o 
  -2  23   3     7214.49     7470.31    105.36 o 
  -1  23   3      508.66      514.32     25.70 o 
   0  23   3     5801.94     5943.78    108.18 o 
   1  23   3    11616.74    12179.54    138.62 o 
   2  23   3     7481.11     8015.03    109.64 o 
   3  23   3     9303.14     8980.11    120.97 o 
   4  23   3      308.60      330.94     24.55 o 
   5  23   3     4644.62     4389.35     82.33 o 
   6  23   3      122.29      168.39     31.58 o 
   7  23   3       56.74      122.01     42.67 o 
   8  23   3     2069.90     1992.24     80.53 o 
   9  23   3      237.03      196.08     59.31 o 
  10  23   3       39.69      159.67     53.63 o 
  11  23   3        1.04      -65.74     65.74 o 
  12  23   3      718.19     1024.72    105.04 o 
  13  23   3      121.57      186.86     86.19 o 
  14  23   3        4.12      -34.35    125.45 o 
  15  23   3        4.47       -2.43     95.85 o 
  16  23   3        6.87      -77.06    133.21 o 
 -16  24   3        0.08     -131.42    134.41 o 
 -15  24   3      133.98      144.08     94.40 o 
 -14  24   3      101.92      115.94     93.47 o 
 -13  24   3      489.56      560.52     99.72 o 
 -12  24   3        1.23      107.37     96.18 o 
 -11  24   3       52.34      108.44     76.42 o 
 -10  24   3      288.28      304.20     75.08 o 
  -9  24   3     2453.90     2491.98    222.52 o 
  -8  24   3       70.78       43.72     61.43 o 
  -7  24   3      299.24      440.09     67.94 o 
  -6  24   3      380.65      344.50     66.90 o 
  -5  24   3     1277.15     1349.41     79.45 o 
  -4  24   3        1.06       47.10     41.53 o 
  -3  24   3     1001.93     1793.55    314.51 o 
  -2  24   3     3215.59     3216.42     60.67 o 
  -1  24   3      870.11      905.85     31.84 o 
   0  24   3      330.96      406.28     25.13 o 
   1  24   3    11957.04    12941.48    146.11 o 
   2  24   3     4253.53     4742.07     76.40 o 
   3  24   3    17683.73    15866.82    173.27 o 
   4  24   3      432.43      445.00     27.20 o 
   5  24   3     5570.01     5670.96     97.44 o 
   6  24   3     5715.51     5162.28    116.19 o 
   7  24   3     4368.18     4782.89    115.29 o 
   8  24   3     1035.88      862.31     62.22 o 
   9  24   3       34.03       69.60     50.20 o 
  10  24   3      301.70      266.62     54.10 o 
  11  24   3      421.84      403.42     85.47 o 
  12  24   3      503.18      553.14     93.30 o 
  13  24   3        8.80       -4.45     87.19 o 
  14  24   3       38.47        5.90     94.39 o 
  15  24   3      506.37      576.84    110.50 o 
 -16  25   3        8.57     -129.63    129.63 o 
 -15  25   3      176.42      162.02    100.75 o 
 -14  25   3       11.32      -87.05     89.05 o 
 -13  25   3       33.51      205.53    110.21 o 
 -12  25   3      366.60      332.81     86.64 o 
 -11  25   3      267.41      251.32     73.86 o 
 -10  25   3        0.63      125.77     70.45 o 
  -9  25   3     4673.84     4374.67    146.69 o 
  -8  25   3     1289.84     1302.83     68.56 o 
  -7  25   3     3037.63     2893.60    116.16 o 
  -6  25   3     1027.92     1045.40     76.24 o 
  -5  25   3     4337.22     4179.18    122.07 o 
  -4  25   3       46.66       14.46     39.68 o 
  -3  25   3    19762.24    18668.36    322.44 o 
  -2  25   3      566.05      674.09     65.53 o 
  -1  25   3     1493.74     1329.59     37.42 o 
   0  25   3      724.33      688.30     29.78 o 
   1  25   3      633.52      789.59     68.74 o 
   2  25   3        0.05        9.72     21.85 o 
   3  25   3     1129.40     1457.53     40.28 o 
   4  25   3     1132.99     1199.54     37.61 o 
   5  25   3     2638.40     2977.05     86.69 o 
   6  25   3      296.48      270.84     52.60 o 
   7  25   3     2391.02     2514.57     86.99 o 
   8  25   3      161.10      206.49     49.25 o 
   9  25   3      376.31      401.29     71.92 o 
  10  25   3       28.23       19.34     47.33 o 
  11  25   3      501.83      496.77     89.79 o 
  12  25   3        0.19      181.73     85.25 o 
  13  25   3        3.43      -65.03     88.19 o 
  14  25   3       54.90       -2.07     91.60 o 
  15  25   3      113.58      315.62    107.34 o 
 -15  26   3      117.05      155.20     99.43 o 
 -14  26   3      264.17      120.80     96.09 o 
 -13  26   3       47.77      119.87     87.25 o 
 -12  26   3       24.05       11.48     89.90 o 
 -11  26   3      693.06      949.70    188.47 o 
 -10  26   3     2648.42     2882.95    169.95 o 
  -9  26   3      369.79      573.31     81.84 o 
  -8  26   3     1892.59     1693.18     73.21 o 
  -7  26   3        0.56      -16.36     56.81 o 
  -6  26   3      192.32      111.59    109.92 o 
  -5  26   3      253.33      624.25     86.02 o 
  -4  26   3     1082.30     1159.29     71.25 o 
  -3  26   3     5968.93     5967.43    316.30 o 
  -2  26   3     1584.98     1390.18     50.51 o 
  -1  26   3     5913.46     5977.60     90.74 o 
   0  26   3     2846.68     2714.51     52.19 o 
   1  26   3     1796.24     1585.30     41.72 o 
   2  26   3      919.23      819.32     32.93 o 
   3  26   3      150.85      142.53     22.85 o 
   4  26   3     1951.64     1856.15     70.45 o 
   5  26   3     2226.67     2296.11     80.27 o 
   6  26   3     2112.19     2112.28     78.53 o 
   7  26   3      305.22      393.54     49.22 o 
   8  26   3        5.08      -45.14     45.14 o 
   9  26   3      609.71      597.45     58.56 o 
  10  26   3        1.90        1.07     50.30 o 
  11  26   3       94.65      188.10     82.50 o 
  12  26   3      455.38      591.62    125.75 o 
  13  26   3        6.75     -117.38    117.38 o 
  14  26   3       41.65       58.84     90.39 o 
  15  26   3      442.15      613.51    135.60 o 
 -15  27   3       32.49      -10.82     95.55 o 
 -14  27   3       22.31      -30.11    107.53 o 
 -13  27   3      345.05      173.39     92.62 o 
 -12  27   3       12.79       46.83     84.53 o 
 -11  27   3     4636.46     4346.88    164.07 o 
 -10  27   3        4.85      186.68     79.15 o 
  -9  27   3     2051.25     2303.09    189.36 o 
  -8  27   3       33.60      -40.83     43.04 o 
  -7  27   3     4702.81     4642.39    145.09 o 
  -6  27   3       71.47       22.07     55.12 o 
  -5  27   3    14098.33    13488.77    525.08 o 
  -3  27   3     4817.49     4387.12    237.15 o 
  -2  27   3       73.97      122.79     29.84 o 
  -1  27   3     3201.80     3217.30     69.04 o 
   0  27   3     1908.84     1713.78     43.80 o 
   1  27   3     2427.59     2403.32     50.05 o 
   2  27   3      664.54      635.35     29.91 o 
   3  27   3     1364.01     1311.05     44.98 o 
   4  27   3      373.68      307.78     42.62 o 
   5  27   3     6486.23     6470.06    222.46 o 
   6  27   3      314.02      504.26     52.96 o 
   7  27   3      313.04      394.48     52.37 o 
   8  27   3      279.34      350.96     54.35 o 
   9  27   3      161.08      118.75     51.02 o 
  10  27   3       90.77      150.27     54.16 o 
  11  27   3      234.73      203.66     78.44 o 
  12  27   3     1197.21     1421.75    163.98 o 
  13  27   3      108.66       15.26     93.54 o 
  14  27   3        0.66       68.50     91.65 o 
  15  27   3      103.83       85.97    105.97 o 
 -15  28   3       56.62        2.84    119.77 o 
 -14  28   3        2.24       32.10     85.30 o 
 -13  28   3      247.76      163.64     93.21 o 
 -12  28   3      172.24      146.73    107.23 o 
 -11  28   3      128.15      527.58     91.03 o 
 -10  28   3      520.21      540.06    169.35 o 
  -9  28   3     1787.55     1686.70    103.28 o 
  -8  28   3       88.34       24.60     54.52 o 
  -7  28   3        3.27       89.30     62.90 o 
  -6  28   3      255.91      268.43    123.65 o 
  -5  28   3      359.19      431.55     67.80 o 
  -4  28   3    25691.86    24845.08    536.73 o 
  -3  28   3     5918.15     6076.89    143.82 o 
  -2  28   3     1655.79     1630.00     55.20 o 
  -1  28   3     5419.26     4929.41     89.29 o 
   0  28   3     3834.47     4206.26     67.33 o 
   1  28   3     2769.53     2573.45     51.85 o 
   2  28   3     1442.67     1488.02     47.74 o 
   3  28   3      246.62      228.80     41.13 o 
   4  28   3       49.92      -26.58     37.64 o 
   5  28   3     1606.42     1709.80     72.49 o 
   6  28   3     5962.41     5583.82    166.08 o 
   7  28   3     2103.10     1734.32     77.15 o 
   8  28   3     2647.37     2311.83     90.30 o 
   9  28   3     1709.26     1748.59    100.41 o 
  10  28   3     3208.30     2947.71    215.63 o 
  11  28   3      178.74      264.98     81.20 o 
  12  28   3     2063.98     2227.14    135.49 o 
  13  28   3      653.44      741.39    112.35 o 
  14  28   3      304.39      286.56    105.03 o 
  15  28   3       52.70       -5.66    100.17 o 
 -15  29   3       57.73       95.51     97.79 o 
 -14  29   3      697.92      674.15    107.59 o 
 -13  29   3      511.45      500.91    104.57 o 
 -12  29   3      203.93       72.15     78.51 o 
 -11  29   3     1263.63     1494.93    111.40 o 
 -10  29   3      943.20     1033.97    155.91 o 
  -9  29   3      509.41      571.80     82.71 o 
  -8  29   3     1515.23     1438.95     74.18 o 
  -7  29   3      661.51      571.18     92.59 o 
  -6  29   3      229.25       54.94     55.54 o 
  -5  29   3        2.56      -11.69     51.63 o 
  -4  29   3    13925.59    13418.04    663.08 o 
  -3  29   3     6409.63     5812.99    141.06 o 
  -2  29   3     1744.92     1697.51     56.68 o 
  -1  29   3     5204.47     5100.46    137.96 o 
   0  29   3     1997.93     2168.76     66.82 o 
   1  29   3     4749.25     4415.00     70.30 o 
   2  29   3     3489.10     3781.51     74.77 o 
   3  29   3      379.67      334.56     32.41 o 
   4  29   3      252.14      182.02     41.72 o 
   5  29   3      283.27      388.45     50.01 o 
   6  29   3     1792.90     1949.35     95.15 o 
   7  29   3      230.65      193.37     51.85 o 
   8  29   3       34.98      -27.33     48.02 o 
   9  29   3      209.38      159.59     52.19 o 
  10  29   3      557.13      721.36     68.86 o 
  11  29   3      863.52      719.30     94.20 o 
  12  29   3       32.17        4.64    126.04 o 
  13  29   3      559.78      653.41    110.73 o 
  14  29   3       29.65       30.95    141.28 o 
  15  29   3       55.70      -26.75    104.01 o 
 -15  30   3      151.97      145.83    155.02 o 
 -14  30   3       15.33       20.09     95.13 o 
 -13  30   3        0.12      -36.70     88.56 o 
 -12  30   3      171.80      143.38     83.93 o 
 -11  30   3       19.36      254.56     84.94 o 
 -10  30   3       11.65      -10.65    116.19 o 
  -9  30   3      174.95      105.42     71.10 o 
  -8  30   3      684.87      666.36     86.66 o 
  -7  30   3     3650.58     3187.80    122.36 o 
  -6  30   3      531.47      530.58     74.09 o 
  -5  30   3       85.86      107.02     57.85 o 
  -3  30   3       35.36      131.52     37.85 o 
  -2  30   3     2489.17     2238.16     63.21 o 
  -1  30   3      448.06      609.69     39.51 o 
   0  30   3       30.24      280.99     40.87 o 
   1  30   3       45.69      178.02     29.56 o 
   2  30   3      557.88      467.36     34.88 o 
   3  30   3     5887.49     5420.24     95.39 o 
   4  30   3     1077.81     1085.38     61.10 o 
   5  30   3     2161.69     2008.82     80.38 o 
   6  30   3     1653.72     1550.88     75.19 o 
   7  30   3       27.04       60.85     48.82 o 
   8  30   3      806.61      736.01     64.84 o 
   9  30   3      688.72      553.56     63.68 o 
  10  30   3       99.74      179.48     59.02 o 
  11  30   3       36.81      103.10     82.06 o 
  12  30   3       91.18       81.29     90.34 o 
  13  30   3      246.25      189.65     97.64 o 
  14  30   3       39.57       78.33    101.47 o 
 -14  31   3       38.05      102.05     98.81 o 
 -13  31   3        0.05      -46.56    101.55 o 
 -12  31   3       45.55       39.21     83.52 o 
 -11  31   3     1072.02     1058.00    101.35 o 
 -10  31   3        6.29      -72.52    121.86 o 
  -9  31   3      189.05      288.81     76.60 o 
  -8  31   3      680.77      757.51     80.79 o 
  -7  31   3       40.76        6.55     61.04 o 
  -6  31   3      392.67      325.13    133.81 o 
  -5  31   3      570.19      562.52     67.36 o 
  -4  31   3     1375.15     1095.21     83.33 o 
  -3  31   3     1795.30     1732.70     58.86 o 
  -2  31   3      141.94      256.37     34.92 o 
  -1  31   3      146.97      167.85     32.30 o 
   0  31   3    11149.99    10281.99    172.91 o 
   1  31   3     3994.78     4017.36     94.76 o 
   2  31   3      850.76      934.17     44.06 o 
   3  31   3     1529.58     1522.99     94.55 o 
   4  31   3      156.92      254.15     48.78 o 
   5  31   3     1966.39     1629.29     83.56 o 
   6  31   3      261.96      342.88     52.36 o 
   7  31   3     3277.47     2924.59     98.02 o 
   8  31   3     1000.95     1039.78     69.24 o 
   9  31   3      174.35      139.46     54.48 o 
  10  31   3       26.16       13.13     56.17 o 
  11  31   3       24.56       57.68     81.37 o 
  12  31   3        7.51       -7.79     81.31 o 
  13  31   3       44.05      -40.88     91.84 o 
  14  31   3      214.82      437.25    109.97 o 
 -14  32   3       17.69      -31.52     89.31 o 
 -13  32   3      392.89      376.45    101.57 o 
 -12  32   3        1.67      -53.80     78.67 o 
 -11  32   3      300.80      383.17     99.16 o 
 -10  32   3      138.49      195.11    139.78 o 
  -9  32   3       80.69      196.69     71.26 o 
  -8  32   3     1225.39     1313.89     97.57 o 
  -7  32   3      559.99      672.13     75.01 o 
  -6  32   3      573.90      557.13     69.93 o 
  -5  32   3      203.95      340.28     64.48 o 
  -4  32   3     1593.70     1333.79     81.55 o 
  -3  32   3      249.65      280.73     33.51 o 
  -2  32   3       72.83       94.19     32.98 o 
  -1  32   3     4414.88     4472.37    112.78 o 
   0  32   3     3344.35     3346.05    171.40 o 
   1  32   3      170.70      258.05     40.18 o 
   2  32   3    11532.23    10307.80    172.74 o 
   3  32   3       26.08      133.79     48.99 o 
   4  32   3     6033.24     6177.51    132.90 o 
   5  32   3      243.55      201.32     47.42 o 
   6  32   3      585.77      468.24     57.42 o 
   7  32   3      212.49      314.87     54.23 o 
   8  32   3     1914.45     1777.30     91.41 o 
   9  32   3        3.59       32.43     62.70 o 
  10  32   3        4.32      -31.48     54.27 o 
  11  32   3       87.76       65.04     80.05 o 
  12  32   3       47.85        0.73    136.20 o 
  13  32   3      222.17      245.51     94.44 o 
  14  32   3      356.67      431.68    116.49 o 
 -14  33   3       32.10      -48.36     95.68 o 
 -13  33   3      160.24      291.55    142.47 o 
 -12  33   3      192.85       68.75    161.29 o 
 -11  33   3      702.18      740.29    190.86 o 
 -10  33   3      432.53      414.14    104.24 o 
  -9  33   3     3377.56     3669.48    209.08 o 
  -8  33   3      495.12      625.45     81.80 o 
  -7  33   3      697.91      743.20     62.33 o 
  -6  33   3        2.78      -38.38     86.62 o 
  -5  33   3     5715.75     5181.22    150.37 o 
  -4  33   3      905.47      853.28     66.94 o 
  -3  33   3     1723.86     1900.33     66.25 o 
  -2  33   3       57.76      101.85     33.94 o 
  -1  33   3       10.03      146.45     44.89 o 
   0  33   3     6821.85     6612.39    158.36 o 
   1  33   3     1487.91     1580.64     65.56 o 
   2  33   3     3537.53     3580.25     92.05 o 
   3  33   3     6888.10     6435.02    171.31 o 
   4  33   3     3537.39     3705.33    101.27 o 
   5  33   3     1047.17      994.85     82.74 o 
   6  33   3      252.50      265.90     75.20 o 
   7  33   3      453.62      465.92     62.93 o 
   8  33   3      430.47      364.49     56.20 o 
   9  33   3      230.88      358.34     61.16 o 
  10  33   3      540.66      468.92     73.21 o 
  11  33   3       35.47      -19.90     81.09 o 
  12  33   3      212.99      243.95     91.05 o 
  13  33   3        0.55      -13.96     94.09 o 
  14  33   3      411.20      186.20    109.11 o 
 -14  34   3      225.26      337.19    224.91 o 
 -13  34   3      251.30      429.82     98.56 o 
 -12  34   3      137.65      225.66     92.98 o 
 -11  34   3      369.36      373.59     86.56 o 
 -10  34   3      588.28      412.11     87.22 o 
  -9  34   3      355.22      496.06    116.19 o 
  -8  34   3      223.46      175.83     72.14 o 
  -7  34   3      672.01      808.50     65.37 o 
  -6  34   3     1096.06      866.97    157.41 o 
  -5  34   3     2424.30     2169.46    145.76 o 
  -4  34   3      195.22      254.59     48.47 o 
  -3  34   3    10037.79     9333.56    147.99 o 
  -2  34   3     2974.25     3007.21     89.84 o 
  -1  34   3     1294.86     1370.96     63.61 o 
   0  34   3        0.56      174.42     42.80 o 
   1  34   3     2914.30     3035.30     88.68 o 
   2  34   3     1844.86     2009.12     93.25 o 
   3  34   3     2911.92     3122.39    199.82 o 
   4  34   3     2242.94     2100.48     81.57 o 
   5  34   3     3663.96     3619.65    106.28 o 
   6  34   3     1091.70      947.33     82.63 o 
   7  34   3      304.38      326.32     53.97 o 
   8  34   3        2.43      -21.26     49.19 o 
   9  34   3      693.15      924.81     73.31 o 
  10  34   3      871.24      811.50    123.95 o 
  11  34   3     2579.91     2461.83    141.66 o 
  12  34   3        0.76       -2.02    107.82 o 
  13  34   3      224.66      325.97     99.42 o 
  14  34   3       34.95      176.76    106.38 o 
 -14  35   3      142.59      114.55     97.96 o 
 -13  35   3       46.59      108.70     95.42 o 
 -12  35   3      377.37      542.98     97.50 o 
 -11  35   3        0.57       16.11     81.64 o 
 -10  35   3        5.69     -104.84    104.84 o 
  -9  35   3       59.27      139.13     75.60 o 
  -8  35   3        2.45       48.28     64.61 o 
  -7  35   3      844.89      796.44     65.60 o 
  -6  35   3       55.95       42.17     61.01 o 
  -5  35   3      574.33      578.41     54.91 o 
  -4  35   3     1913.44     1899.91     79.06 o 
  -3  35   3     1685.98     1945.76     73.38 o 
  -2  35   3     2837.19     2754.39     98.57 o 
  -1  35   3     1927.54     1748.22    101.03 o 
   0  35   3     1320.14     1197.12     61.78 o 
   1  35   3      272.16      379.76     72.41 o 
   2  35   3     3220.24     3283.36    125.38 o 
   3  35   3      184.47      256.37     78.55 o 
   4  35   3        5.86       -6.41     54.00 o 
   5  35   3     2248.86     2285.04    105.43 o 
   6  35   3       60.34       55.40     50.49 o 
   7  35   3      536.79      547.07     60.74 o 
   8  35   3       44.09       19.42     53.47 o 
   9  35   3       15.30      110.82     55.45 o 
  10  35   3       63.72      187.35     83.48 o 
  11  35   3      181.85      404.83     96.26 o 
  12  35   3       53.68      -62.28     91.40 o 
  13  35   3       42.84       -9.81     92.46 o 
  14  35   3        2.37        1.85     94.08 o 
 -14  36   3       74.49        9.56    148.15 o 
 -13  36   3        3.48      131.87     90.24 o 
 -12  36   3      364.15      521.97    111.11 o 
 -11  36   3        6.71        0.49     77.77 o 
 -10  36   3      210.40      151.84     80.24 o 
  -9  36   3      363.24      253.37     76.65 o 
  -8  36   3      234.67      192.89     74.55 o 
  -7  36   3        5.46       -3.93     47.65 o 
  -6  36   3      262.25      261.41    103.34 o 
  -5  36   3     1156.71     1301.57     71.38 o 
  -4  36   3     2177.56     2080.78    106.34 o 
  -3  36   3     2221.33     2329.33     86.37 o 
  -2  36   3      320.49      479.99     94.55 o 
  -1  36   3        1.22       55.85     40.02 o 
   0  36   3     1280.52     1396.18     67.61 o 
   1  36   3      926.43      942.85     58.97 o 
   2  36   3      708.16      774.01     78.71 o 
   3  36   3       35.99      -29.28     52.80 o 
   4  36   3     1305.41     1424.92     92.88 o 
   5  36   3     4248.06     4228.34    115.37 o 
   6  36   3      403.09      454.47     59.17 o 
   7  36   3       43.91       54.35     52.55 o 
   8  36   3       13.07       11.84     53.57 o 
   9  36   3     1144.51     1269.85     81.56 o 
  10  36   3      616.77      626.41    133.51 o 
  11  36   3      493.78      555.89    220.13 o 
  12  36   3       38.27       -1.58     90.34 o 
  13  36   3        1.21       25.69     96.76 o 
 -13  37   3      134.23      321.45    104.02 o 
 -12  37   3       59.06       61.94    120.97 o 
 -11  37   3        4.40      -75.77     82.40 o 
 -10  37   3       11.27      -33.52     76.86 o 
  -9  37   3       48.09       14.88     72.86 o 
  -8  37   3      736.19      632.42    193.84 o 
  -7  37   3        5.11       14.63     49.59 o 
  -6  37   3      964.58      909.51     84.23 o 
  -5  37   3     1453.49     1423.52     73.13 o 
  -4  37   3      618.95      632.85     68.52 o 
  -3  37   3     1592.31     1582.69     74.90 o 
  -2  37   3        3.00       62.87     45.70 o 
  -1  37   3      296.36      214.60     47.42 o 
   0  37   3     3058.59     3227.55     95.74 o 
   1  37   3      588.07      497.70     51.91 o 
   2  37   3      109.10       98.17     62.29 o 
   3  37   3      469.33      433.32     96.77 o 
   4  37   3     1703.00     1823.65    100.32 o 
   5  37   3      361.14      507.16     74.11 o 
   6  37   3        5.65       93.47     51.84 o 
   7  37   3        4.55      -41.28     47.15 o 
   8  37   3      818.26      685.39     70.60 o 
   9  37   3       59.11      100.46     57.36 o 
  10  37   3       58.73       89.40     83.58 o 
  11  37   3       13.07      -80.28     80.28 o 
  12  37   3        9.59      -48.19     88.71 o 
  13  37   3        2.65      -43.15     95.66 o 
 -13  38   3       11.66      -10.83    114.40 o 
 -12  38   3      166.71      139.74     93.59 o 
 -11  38   3        5.67       43.04     87.66 o 
 -10  38   3       67.39       19.88     77.19 o 
  -9  38   3       18.35       11.63     78.11 o 
  -8  38   3       23.72       33.01     69.74 o 
  -7  38   3       34.12      -49.38     49.38 o 
  -6  38   3       41.32       16.33     46.92 o 
  -5  38   3       26.39       49.66    100.36 o 
  -4  38   3     3363.47     2947.44     98.34 o 
  -3  38   3     1952.19     1856.60     82.05 o 
  -2  38   3     3257.02     3330.75    100.28 o 
  -1  38   3      973.56      921.00     62.65 o 
   0  38   3     2765.48     2408.07     86.37 o 
   1  38   3      108.96       -6.21     41.04 o 
   2  38   3     4514.37     4035.10    228.49 o 
   3  38   3      502.82      571.56     77.08 o 
   4  38   3     1785.29     1685.71    104.73 o 
   5  38   3      704.82      779.61     84.52 o 
   6  38   3     2466.91     2190.38    114.74 o 
   7  38   3      441.77      444.97     64.01 o 
   8  38   3      582.87      481.37     75.87 o 
   9  38   3      409.24      481.88     69.55 o 
  10  38   3       65.25      160.51     93.19 o 
  11  38   3        3.04      -37.45    165.17 o 
  12  38   3       13.52      -69.70     84.20 o 
  13  38   3      151.25      102.85     99.41 o 
 -13  39   3        2.90        3.56     96.93 o 
 -12  39   3      561.83      732.89    110.81 o 
 -11  39   3       18.82       32.40    122.16 o 
 -10  39   3      436.50      333.71     97.07 o 
  -9  39   3      922.53      933.13     96.46 o 
  -8  39   3     2639.56     2577.38    154.42 o 
  -7  39   3      567.23      529.92     64.01 o 
  -6  39   3      479.20      401.89     69.14 o 
  -5  39   3      743.39      668.50     75.91 o 
  -4  39   3     1695.88     1534.87     76.66 o 
  -3  39   3      734.84      823.79     62.80 o 
  -2  39   3     4994.88     4544.22    117.15 o 
  -1  39   3     1796.89     1890.26     80.12 o 
   0  39   3      653.69      712.35     59.11 o 
   1  39   3      225.67      179.73     66.02 o 
   2  39   3      102.50      224.76     66.74 o 
   3  39   3      978.89      939.37     86.99 o 
   4  39   3     3897.92     4109.69    149.72 o 
   5  39   3     2821.81     2503.26    187.27 o 
   6  39   3        5.70       10.05     62.50 o 
   7  39   3     2599.62     2666.01    146.65 o 
   8  39   3       74.67       44.39     55.39 o 
   9  39   3       82.49       25.42     61.67 o 
  10  39   3      593.75      663.72    149.94 o 
  11  39   3       51.21       34.74     89.12 o 
  12  39   3        2.34        3.11     85.97 o 
  13  39   3       80.87      158.29     97.04 o 
 -13  40   3        0.19      -25.69    142.77 o 
 -12  40   3        0.35      130.93     95.28 o 
 -11  40   3      330.00      468.35    102.02 o 
 -10  40   3        1.72      -72.72    145.16 o 
  -9  40   3      322.24      465.91     86.39 o 
  -8  40   3      172.57      280.65     81.29 o 
  -7  40   3        5.73      -48.23     58.27 o 
  -6  40   3       37.58      -28.58     58.33 o 
  -5  40   3      452.54      387.81     56.18 o 
  -4  40   3      664.13      769.93     64.44 o 
  -3  40   3      405.82      466.02     57.85 o 
  -2  40   3        0.51      127.19     49.37 o 
  -1  40   3     1490.31     1531.74     77.00 o 
   0  40   3      928.34     1002.80     65.17 o 
   1  40   3      633.65      576.60     74.51 o 
   2  40   3     3447.94     3034.44    127.35 o 
   3  40   3        2.35      -16.63     61.37 o 
   4  40   3      662.02      907.50     92.29 o 
   5  40   3     2004.45     2173.31    116.12 o 
   6  40   3      388.36      184.19     74.06 o 
   7  40   3     1900.56     2122.10    117.43 o 
   8  40   3       67.45       -4.50     66.27 o 
   9  40   3       55.99       -1.88     93.89 o 
  10  40   3      182.71      169.20     92.06 o 
  11  40   3     1295.18     1581.60    131.24 o 
  12  40   3        2.12      -50.09    117.98 o 
 -12  41   3        5.49       78.67     94.52 o 
 -11  41   3      103.93      158.88     91.45 o 
 -10  41   3      184.60      186.72    185.48 o 
  -9  41   3     1113.17     1390.69    113.20 o 
  -8  41   3        3.36      -39.43    107.53 o 
  -7  41   3      189.91      207.66     66.06 o 
  -6  41   3        9.55      125.31     63.00 o 
  -5  41   3      867.25      852.88     76.84 o 
  -4  41   3      132.64      122.67     50.03 o 
  -3  41   3      676.23      757.31     68.53 o 
  -2  41   3      382.18      427.07     70.83 o 
  -1  41   3      206.74      339.99     54.43 o 
   0  41   3      965.31     1064.18     70.34 o 
   1  41   3     1260.50     1227.94    131.42 o 
   2  41   3      568.09      698.09     80.64 o 
   3  41   3      323.84      183.27     68.85 o 
   4  41   3      132.35       79.12     63.98 o 
   5  41   3      430.60      410.04     81.52 o 
   6  41   3        6.90      -23.70     63.56 o 
   7  41   3      107.46       88.28    105.43 o 
   8  41   3        0.33       -1.35     71.17 o 
   9  41   3      195.07      183.21    109.02 o 
  10  41   3        1.81       58.02     95.88 o 
  11  41   3       51.03       54.51     86.39 o 
  12  41   3        8.81      -90.14     91.52 o 
 -12  42   3       21.49      -51.38     99.76 o 
 -11  42   3       44.95       36.44    125.45 o 
 -10  42   3      463.32      358.26     96.06 o 
  -9  42   3      659.99      651.93    100.32 o 
  -8  42   3       59.30      144.28     73.98 o 
  -7  42   3        8.04      -61.21     61.21 o 
  -6  42   3     1962.70     1954.98    177.72 o 
  -5  42   3      428.83      430.10     73.92 o 
  -4  42   3       11.97       -8.99     49.40 o 
  -3  42   3       56.58       91.64     50.33 o 
  -2  42   3     2467.56     2245.45     90.51 o 
  -1  42   3      451.92      496.60     58.83 o 
   0  42   3      409.87      523.62     58.67 o 
   1  42   3       65.06       76.54     62.51 o 
   2  42   3     1807.42     1872.63    105.60 o 
   3  42   3       10.65      -18.53     63.99 o 
   4  42   3       34.47       51.34     64.17 o 
   5  42   3        9.34       77.88     71.48 o 
   6  42   3       97.72       82.37     69.17 o 
   7  42   3        0.79       40.50     67.36 o 
   8  42   3        4.37      -68.22     68.22 o 
   9  42   3       10.54       -0.54     72.59 o 
  10  42   3       52.22      -63.32    108.72 o 
  11  42   3        0.11      -82.82     82.82 o 
  12  42   3      173.78       92.43    102.24 o 
 -12  43   3        4.42       98.57    146.95 o 
 -11  43   3      108.68      -48.39     85.12 o 
 -10  43   3       18.46      -16.73    118.88 o 
  -9  43   3      352.93      298.68    133.21 o 
  -8  43   3      402.23      452.69     86.50 o 
  -7  43   3        1.71      -18.71     54.34 o 
  -6  43   3      448.36      412.66     75.57 o 
  -5  43   3       22.27      -44.28     48.23 o 
  -4  43   3      629.76      746.28     99.45 o 
  -3  43   3      622.01      538.09     64.31 o 
  -2  43   3      113.86      111.97     49.83 o 
  -1  43   3     2953.71     2981.78    100.41 o 
   0  43   3       54.80      -54.29     58.67 o 
   1  43   3       19.89      -39.31     58.18 o 
   2  43   3       51.92      127.07     70.49 o 
   3  43   3      174.05      210.80     69.31 o 
   4  43   3      151.77      192.59     74.98 o 
   5  43   3     1346.46     1367.24    105.58 o 
   6  43   3       51.22      -34.29     75.27 o 
   7  43   3      495.16      624.84     91.85 o 
   8  43   3       20.99      -63.99     96.47 o 
   9  43   3       83.81       29.82     78.92 o 
  10  43   3      207.22      136.20    127.84 o 
  11  43   3       70.54      -48.39    117.08 o 
 -11  44   3       48.99      -46.00    125.45 o 
 -10  44   3       18.23      124.25    129.63 o 
  -9  44   3      146.02      249.10    132.02 o 
  -8  44   3      489.94      618.35     89.11 o 
  -7  44   3      241.93      147.08     68.04 o 
  -6  44   3      202.10      456.04     82.29 o 
  -5  44   3      174.40      122.14     71.31 o 
  -4  44   3       91.44      187.27     55.48 o 
  -3  44   3        1.28       10.97     50.93 o 
  -2  44   3      368.29      455.60     60.23 o 
  -1  44   3        7.28      158.25     52.93 o 
   0  44   3        1.02       -7.85     74.67 o 
   1  44   3     1167.29     1279.55     96.92 o 
   2  44   3      150.35      168.24     71.06 o 
   3  44   3     1240.85     1143.59     97.77 o 
   4  44   3      567.30      590.50     88.21 o 
   5  44   3     1586.77     1789.67    119.28 o 
   6  44   3      391.30      461.14     84.12 o 
   7  44   3     2166.19     2180.99    129.63 o 
   8  44   3       65.33      -58.87     76.71 o 
   9  44   3      125.25      187.35    106.33 o 
  10  44   3      262.75       65.71    129.63 o 
  11  44   3       92.51       46.00    134.41 o 
 -11  45   3        7.21      -81.84    127.84 o 
 -10  45   3      388.07      341.10    140.98 o 
  -9  45   3      248.57      123.65    126.04 o 
  -8  45   3     1824.02     2068.02    165.47 o 
  -7  45   3      241.62      248.31    101.19 o 
  -6  45   3     1695.39     1587.59    250.00 o 
  -5  45   3      161.87      179.27    149.04 o 
  -4  45   3     3135.60     3289.18    111.79 o 
  -3  45   3        2.28        2.60     66.41 o 
  -2  45   3      222.23      351.35    105.15 o 
  -1  45   3      443.53      451.30     73.57 o 
   0  45   3     1007.02      881.03     88.63 o 
   1  45   3      301.62      250.87     72.64 o 
   2  45   3      726.77      734.32     87.78 o 
   3  45   3      345.76      344.33    117.68 o 
   4  45   3      323.20      286.07     82.16 o 
   5  45   3      193.70       80.29    112.60 o 
   6  45   3      306.99      261.05     85.73 o 
   7  45   3        7.26      159.63     81.07 o 
   8  45   3      350.94      415.89     87.19 o 
   9  45   3       82.55      -62.10     74.33 o 
  10  45   3        0.84      105.14    128.43 o 
 -11  46   3       33.65       32.86    135.00 o 
 -10  46   3       88.04       97.97    133.21 o 
  -9  46   3        4.27      -41.82    117.68 o 
  -8  46   3        0.18       59.02     77.27 o 
  -7  46   3       85.39      154.38     61.57 o 
  -6  46   3       85.38       82.47     82.92 o 
  -5  46   3      150.84      133.02     71.80 o 
  -4  46   3      103.03      241.95     58.17 o 
  -3  46   3      276.70      250.89     58.13 o 
  -2  46   3     2516.62     2570.13    101.21 o 
  -1  46   3       13.85        6.50     65.48 o 
   0  46   3        0.43      -28.98     60.43 o 
   1  46   3      200.32      147.98     74.51 o 
   2  46   3      118.51      168.74    108.72 o 
   3  46   3      108.84       96.16     72.94 o 
   4  46   3        1.44      -28.03     68.13 o 
   5  46   3      375.58      343.62     82.22 o 
   6  46   3      102.70      165.61     78.96 o 
   7  46   3       95.44      -41.78     76.62 o 
   8  46   3      435.89      572.85     98.38 o 
   9  46   3      392.48      480.28     95.56 o 
  10  46   3      229.11      222.22    126.64 o 
 -10  47   3       48.26     -127.24    127.24 o 
  -9  47   3      636.10      451.01    139.78 o 
  -8  47   3        1.24       15.36     78.53 o 
  -7  47   3        0.40      -52.99     58.63 o 
  -6  47   3        7.02      -56.75     56.75 o 
  -5  47   3       21.89       55.21     90.80 o 
  -4  47   3      151.22       33.71     56.38 o 
  -3  47   3      132.04      114.42     78.50 o 
  -2  47   3      971.54     1245.12     80.55 o 
  -1  47   3      847.12      842.67     87.13 o 
   0  47   3     1776.03     1557.55    109.14 o 
   1  47   3        3.68        2.78     67.32 o 
   2  47   3       46.34      -39.81     69.48 o 
   3  47   3      124.48       63.66     74.97 o 
   4  47   3        4.00      -14.46     90.20 o 
   5  47   3       51.10      -39.30     70.68 o 
   6  47   3      276.58      393.46     88.02 o 
   7  47   3      163.74      184.42     85.44 o 
   8  47   3      251.43      347.21     85.17 o 
   9  47   3      106.19      173.58    107.23 o 
  10  47   3       68.35       25.69    128.43 o 
 -10  48   3       83.76      197.73    142.77 o 
  -9  48   3        3.45       -8.96    126.64 o 
  -8  48   3       69.26       99.78     84.53 o 
  -7  48   3       11.36       55.67     63.27 o 
  -6  48   3      299.12      233.62     67.29 o 
  -5  48   3       11.16        5.05     87.51 o 
  -4  48   3      195.93      178.18     76.41 o 
  -3  48   3      179.54       88.24     56.07 o 
  -2  48   3      678.75      717.73     74.70 o 
  -1  48   3        9.67       96.78     73.56 o 
   0  48   3       12.29      116.65     70.11 o 
   1  48   3        5.69       13.53     73.77 o 
   2  48   3       43.57       81.27     72.86 o 
   3  48   3       70.14       53.05    143.37 o 
   4  48   3      136.75      167.66     79.01 o 
   5  48   3     1112.12      982.12    114.40 o 
   6  48   3        0.24      -15.60     74.82 o 
   7  48   3        3.09      -56.17     79.25 o 
   8  48   3      138.84      143.35     83.43 o 
   9  48   3       91.21       70.72     78.75 o 
  -9  49   3       34.15       34.65    129.63 o 
  -8  49   3      377.10      215.58    161.59 o 
  -7  49   3      133.42       37.24     62.05 o 
  -6  49   3      201.14      137.00     62.98 o 
  -5  49   3      206.26      175.62     76.22 o 
  -4  49   3     1084.04      901.87    219.83 o 
  -3  49   3      152.06       64.78     58.35 o 
  -2  49   3      235.65      243.26    124.64 o 
  -1  49   3      194.63      169.03     73.26 o 
   0  49   3      322.39      203.39     79.58 o 
   1  49   3     1441.41     1459.48    116.78 o 
   2  49   3      976.35      835.96    178.91 o 
   3  49   3      233.43      376.92     89.05 o 
   4  49   3      373.64      259.35     84.82 o 
   5  49   3        2.21       59.59     79.80 o 
   6  49   3      241.50      159.61     80.25 o 
   7  49   3      326.05      322.54     93.36 o 
   8  49   3       10.09       86.70     79.78 o 
   9  49   3        1.11      -79.07     79.07 o 
  -9  50   3       29.71       96.18    132.62 o 
  -8  50   3       11.47      -11.56     75.50 o 
  -7  50   3        0.60       89.89     64.99 o 
  -6  50   3        4.53      -19.95     59.16 o 
  -5  50   3        4.34       68.68    180.70 o 
  -4  50   3      113.35      192.35     77.50 o 
  -3  50   3        5.43       -6.76     58.38 o 
  -2  50   3      263.27      304.06     78.93 o 
  -1  50   3        0.78       95.36     74.42 o 
   0  50   3       20.81      -11.73     73.64 o 
   1  50   3     1750.10     1702.64    120.94 o 
   2  50   3      499.43      504.69    108.42 o 
   3  50   3     3490.96     3497.69    287.33 o 
   4  50   3      296.27      316.14     86.48 o 
   5  50   3     1262.08     1375.89    119.11 o 
   6  50   3      253.38      339.89    103.05 o 
   7  50   3      270.13      295.49    103.34 o 
   8  50   3       33.33      -78.89     78.89 o 
   9  50   3        2.66        8.96    119.47 o 
  -8  51   3      175.47      267.48     89.49 o 
  -7  51   3      162.97      276.74     95.50 o 
  -6  51   3      215.44      152.05     65.55 o 
  -5  51   3      317.43      553.70     92.51 o 
  -4  51   3      199.56      295.40     83.90 o 
  -3  51   3      851.15      922.98     77.97 o 
  -2  51   3      352.99      372.56     83.58 o 
  -1  51   3      516.45      555.75     92.21 o 
   0  51   3      753.17      612.86    133.21 o 
   1  51   3     1467.08     1473.76    114.46 o 
   2  51   3        0.04      126.52     81.73 o 
   3  51   3      169.84      401.73     89.49 o 
   4  51   3       17.79      -62.23     74.90 o 
   5  51   3        0.63       11.28     79.25 o 
   6  51   3      683.63      480.07     97.59 o 
   7  51   3      100.26       64.12     88.01 o 
   8  51   3        8.27      -75.50     75.50 o 
  -8  52   3        2.31       -6.26     94.68 o 
  -7  52   3        0.11        3.15     64.40 o 
  -6  52   3       82.85       95.55     66.46 o 
  -5  52   3      348.17      404.21     72.67 o 
  -4  52   3       49.19      -26.36     77.89 o 
  -3  52   3       87.05      135.90     76.66 o 
  -2  52   3      350.21      220.75     80.97 o 
  -1  52   3      209.11      251.68     82.34 o 
   0  52   3       26.71       21.75     80.04 o 
   1  52   3      172.82      183.34     86.12 o 
   2  52   3       69.42        2.59    131.12 o 
   3  52   3       72.31       84.66     82.96 o 
   4  52   3       52.24       77.39     83.85 o 
   5  52   3      157.35       11.44     77.47 o 
   6  52   3       18.41       12.89     79.29 o 
   7  52   3       35.48      -21.98     86.32 o 
   8  52   3       98.80      107.53    117.68 o 
  -7  53   3       14.60       -6.61     65.40 o 
  -6  53   3        5.77      -34.10     62.44 o 
  -5  53   3        7.35       10.41     62.77 o 
  -4  53   3        4.14      -71.15     71.15 o 
  -3  53   3        1.27     -111.71    111.71 o 
  -2  53   3      481.25      528.40     90.77 o 
  -1  53   3      213.81      255.70     87.25 o 
   0  53   3      118.60       39.95     80.33 o 
   1  53   3       81.92      229.21     84.68 o 
   2  53   3       38.88       34.90     81.27 o 
   3  53   3       45.11       50.78     78.57 o 
   4  53   3       33.02        7.85     79.90 o 
   5  53   3      202.10       43.12    113.80 o 
   6  53   3       22.36       69.21     87.36 o 
   7  53   3        7.44       56.20     86.38 o 
  -7  54   3        0.51       61.96     82.33 o 
  -6  54   3        2.25      -64.23     64.23 o 
  -5  54   3       41.68      -60.64     60.64 o 
  -4  54   3        9.76      -73.64     73.64 o 
  -3  54   3       25.72        1.19    119.47 o 
  -2  54   3       10.16      -56.31     73.69 o 
  -1  54   3      114.07       69.90     78.77 o 
   0  54   3      131.55      298.62    100.66 o 
   1  54   3        0.14      -23.16     78.44 o 
   2  54   3       13.97      -57.85     75.60 o 
   3  54   3       92.61       92.27     86.58 o 
   4  54   3       51.87       10.02     84.79 o 
   5  54   3       74.81      154.42     91.24 o 
   6  54   3      343.60      542.52    100.78 o 
  -6  55   3      281.73      285.85     73.24 o 
  -5  55   3      275.93      346.96     75.18 o 
  -4  55   3      683.12      540.02    145.16 o 
  -3  55   3      330.40      421.14    128.43 o 
  -2  55   3      236.93      275.39    124.85 o 
  -1  55   3      200.07      141.43     85.50 o 
   0  55   3      976.53     1059.99    119.17 o 
   1  55   3       61.23       -3.18     79.20 o 
   2  55   3       54.70       35.15     82.90 o 
   3  55   3       13.84      -76.60     76.60 o 
   4  55   3       39.87      -80.82     80.82 o 
   5  55   3      140.56      155.49     88.96 o 
   6  55   3       51.33      -15.82     89.72 o 
  -5  56   3       10.14       51.83     67.88 o 
  -4  56   3       42.15       42.41    124.25 o 
  -3  56   3        2.54     -105.73    105.73 o 
  -2  56   3        4.49      -26.88    123.65 o 
  -1  56   3       50.34       24.75     84.85 o 
   0  56   3      144.68      319.08     91.66 o 
   1  56   3      161.62       61.83     83.84 o 
   2  56   3      244.24      220.53     89.30 o 
   3  56   3      161.95      106.29    147.55 o 
   4  56   3      185.25       85.08     87.81 o 
   5  56   3      124.38      168.45    106.93 o 
  -4  57   3        3.69      -62.18     94.68 o 
  -3  57   3      294.86      132.02    131.42 o 
  -2  57   3       18.98       81.24    124.25 o 
  -1  57   3      231.21      184.89     90.52 o 
   0  57   3      352.95      320.25     96.15 o 
   1  57   3       58.81       -8.50     83.07 o 
   2  57   3       13.32       42.41     87.44 o 
   3  57   3      121.80       38.31     80.04 o 
   4  57   3       13.46      -36.01     87.64 o 
  -3  58   3       60.58      184.59    135.00 o 
  -2  58   3        5.66      -49.58    118.88 o 
  -1  58   3       69.01       -4.18    120.07 o 
   0  58   3      346.69      581.37    164.28 o 
   1  58   3       12.81       29.14     81.92 o 
   2  58   3       53.89      -39.97     83.06 o 
 -16   0   4      895.48     1085.47    113.71 o 
 -14   0   4      236.62      288.70     81.36 o 
 -12   0   4      360.82      264.23     70.25 o 
 -10   0   4     7644.75     7686.48    308.54 o 
  -8   0   4     1327.13     1119.41     70.08 o 
  -6   0   4     3669.08     3663.42    100.59 o 
  -4   0   4     7257.04     8273.32    184.29 o 
  -2   0   4     3915.53     3812.24     87.01 o 
   0   0   4   109173.74   115640.92   2455.17 o 
   2   0   4     5516.76     5513.08    167.86 o 
   4   0   4    20573.75    19715.71    319.63 o 
   6   0   4    22734.53    22625.11    370.44 o 
   8   0   4     2246.22     2100.09     79.61 o 
  10   0   4     5407.58     5124.99    162.48 o 
  12   0   4     2473.81     2501.77    186.38 o 
  14   0   4      711.98     1003.57    160.09 o 
  16   0   4      588.11      734.76    169.05 o 
 -17   1   4       81.04      120.51     79.39 o 
 -16   1   4       10.11      142.05     64.48 o 
 -15   1   4      494.94      359.52     64.59 o 
 -14   1   4       11.12       33.05     52.00 o 
 -13   1   4       76.75       22.41     48.56 o 
 -12   1   4        4.98      -40.88     40.88 o 
 -11   1   4     1124.73     1137.46     76.57 o 
 -10   1   4    11425.57    10762.21    168.13 o 
  -9   1   4     6399.79     5905.81    144.51 o 
  -8   1   4     4736.50     4369.95     87.03 o 
  -7   1   4     3110.90     2749.17     66.76 o 
  -6   1   4     1129.94     1495.65     58.80 o 
  -5   1   4    34108.97    33318.57    371.67 o 
  -4   1   4     8729.08     9415.57    113.26 o 
  -3   1   4    18891.24    18620.75    217.44 o 
  -2   1   4    13797.45    12979.89    157.86 o 
  -1   1   4    12577.22    14553.98    193.70 o 
   0   1   4    18051.75    16690.34    273.66 o 
   1   1   4     1043.61     1309.75     66.61 o 
   2   1   4     1023.38     1090.77     41.67 o 
   3   1   4       39.69       60.50     18.33 o 
   4   1   4    52159.72    53450.73    585.10 o 
   5   1   4     7595.82     7506.94    140.02 o 
   6   1   4      579.16      560.46     31.80 o 
   7   1   4     4251.80     4195.52     75.18 o 
   8   1   4      197.23      288.37     42.94 o 
   9   1   4     4023.81     3750.58     78.03 o 
  10   1   4      184.68      222.50     85.67 o 
  11   1   4     1227.95     1294.43     98.75 o 
  12   1   4      187.55      416.16     92.29 o 
  13   1   4       21.38        9.86     74.59 o 
  14   1   4       97.34      183.48     93.76 o 
  15   1   4      140.15      117.35     94.83 o 
  16   1   4       22.20      -65.28     96.93 o 
  17   1   4       69.08      -12.96    107.29 o 
 -17   2   4        0.33      -18.28     76.02 o 
 -16   2   4      100.74      118.41     64.64 o 
 -15   2   4        2.75       -3.24     59.65 o 
 -14   2   4      917.19      791.97     66.48 o 
 -13   2   4      228.72      207.91     53.34 o 
 -12   2   4        8.42      -39.74     39.74 o 
 -11   2   4      392.51      555.00     50.88 o 
 -10   2   4     2773.79     2832.56    131.92 o 
  -9   2   4     8362.65     7617.96    126.44 o 
  -8   2   4     1423.09     1468.71     54.76 o 
  -7   2   4      206.71      348.62     33.52 o 
  -6   2   4     4405.13     5043.01    106.23 o 
  -5   2   4     5610.76     5176.48     85.41 o 
  -4   2   4     8966.62     8511.59     92.53 o 
  -3   2   4     4738.01     4439.63     61.30 o 
  -2   2   4     1812.76     1810.04     35.19 o 
  -1   2   4     5211.35     6755.29     89.87 o 
   0   2   4    29718.27    33048.37    419.12 o 
   1   2   4     2851.52     2522.22     72.55 o 
   2   2   4       25.11       26.84     20.57 o 
   3   2   4    11240.18    11232.59    122.33 o 
   4   2   4    37119.88    37451.57    665.79 o 
   5   2   4     4209.43     4159.12    109.16 o 
   6   2   4      972.12      821.61     36.69 o 
   7   2   4      415.45      406.25     31.67 o 
   8   2   4     1312.82     1502.35     50.54 o 
   9   2   4     6984.31     6953.30    119.58 o 
  10   2   4      484.34      513.26     55.19 o 
  11   2   4     4746.84     4569.02    160.08 o 
  12   2   4      974.48     1116.76    148.74 o 
  13   2   4       23.39       64.15     82.12 o 
  14   2   4      641.55      841.75    104.81 o 
  15   2   4      135.86      331.21     99.87 o 
  16   2   4        0.39      -80.10     98.38 o 
  17   2   4       14.52       47.38    285.84 o 
 -17   3   4        1.58       62.26     75.88 o 
 -16   3   4       93.15      185.58     65.82 o 
 -15   3   4      248.45      281.82     64.73 o 
 -14   3   4      309.39      429.26     59.73 o 
 -13   3   4        3.02      -46.77     46.77 o 
 -12   3   4      214.95      260.76     50.11 o 
 -11   3   4     1798.45     1875.96     74.02 o 
 -10   3   4      117.83      272.87     55.10 o 
  -9   3   4     2936.77     3101.53     80.88 o 
  -8   3   4      249.51      315.01     36.92 o 
  -7   3   4    10733.04    10131.73    143.53 o 
  -6   3   4     3371.70     3128.28     72.30 o 
  -5   3   4     9296.75     8339.54    100.02 o 
  -4   3   4     3648.41     3240.02     67.25 o 
  -3   3   4      502.33      345.79     19.90 o 
  -2   3   4    41076.21    42534.97    407.24 o 
  -1   3   4      688.64      688.37     38.20 o 
   0   3   4    13038.12    12888.39    152.25 o 
   1   3   4      236.43      313.26     25.04 o 
   2   3   4     8485.97     7579.91    101.05 o 
   3   3   4      142.34      232.43     16.06 o 
   4   3   4     1456.04     1526.31     34.91 o 
   5   3   4       78.36       32.79     17.53 o 
   6   3   4     2644.07     2546.10     89.72 o 
   7   3   4     3588.35     3659.41     75.19 o 
   8   3   4     2399.65     2387.29     75.01 o 
   9   3   4     3930.92     3824.27     80.16 o 
  10   3   4     2458.61     2145.46     81.27 o 
  11   3   4     2985.75     3104.45    153.22 o 
  12   3   4        2.81      199.42     80.00 o 
  13   3   4      917.73      894.12    149.34 o 
  14   3   4      375.47      492.48    101.37 o 
  15   3   4      354.84      342.08    181.90 o 
  16   3   4        2.31      -91.78    151.43 o 
  17   3   4      226.85      184.40    113.20 o 
 -17   4   4       58.92      -70.04     70.04 o 
 -16   4   4       99.21       95.15     63.39 o 
 -15   4   4       59.69      120.25     62.26 o 
 -14   4   4        1.66       44.45     52.95 o 
 -13   4   4      251.15      319.75     54.54 o 
 -12   4   4     1061.32     1241.11     65.04 o 
 -11   4   4     1330.42     1280.73     64.16 o 
 -10   4   4     4882.48     4614.36    100.52 o 
  -9   4   4     4942.84     4883.23    101.40 o 
  -8   4   4     3773.52     3277.87     74.56 o 
  -7   4   4     3425.23     3416.85     73.94 o 
  -6   4   4      186.59       65.49     15.34 o 
  -5   4   4    41291.94    40040.25    389.07 o 
  -4   4   4    11628.97    10992.33    137.24 o 
  -3   4   4     1987.65     1952.58     60.47 o 
  -2   4   4     4125.43     3957.71     62.60 o 
  -1   4   4     7597.12     8805.39    129.61 o 
   0   4   4    10568.07    12006.17    143.09 o 
   1   4   4    31575.14    31822.71    494.35 o 
   2   4   4     6493.98     8331.46    109.61 o 
   3   4   4      572.71      623.50     22.13 o 
   4   4   4     3158.95     2578.16     44.58 o 
   5   4   4     5020.12     4494.37     65.50 o 
   6   4   4     3600.14     2772.59     74.17 o 
   7   4   4     5782.79     6176.41     96.23 o 
   8   4   4      141.61      438.48     39.79 o 
   9   4   4     1184.16     1417.61    205.02 o 
  10   4   4       11.37      -13.41     48.37 o 
  11   4   4       95.37      257.36     57.99 o 
  12   4   4     1441.47     1518.69    111.29 o 
  13   4   4     1475.17     1482.92    147.85 o 
  14   4   4     1589.22     1851.22    132.70 o 
  15   4   4      272.58      375.54    103.76 o 
  16   4   4      133.47      -32.32    100.21 o 
  17   4   4       62.07      131.99    121.86 o 
 -17   5   4        6.59      -44.51     76.28 o 
 -16   5   4        3.09      -61.27     61.27 o 
 -15   5   4     1433.33     1693.94     85.65 o 
 -14   5   4      439.50      393.42     60.22 o 
 -13   5   4     1235.35     1457.22     73.53 o 
 -12   5   4      959.82     1056.42     62.69 o 
 -11   5   4      346.96      322.45     47.10 o 
 -10   5   4     5355.96     4996.52    105.48 o 
  -9   5   4    11282.03    10537.35    186.76 o 
  -8   5   4      325.97      248.16     33.54 o 
  -7   5   4     4391.11     3882.98     77.40 o 
  -6   5   4      584.12      439.08     24.07 o 
  -5   5   4    27038.35    25888.71    260.46 o 
  -4   5   4     3532.83     4144.08     60.13 o 
  -3   5   4    19534.65    20247.15    212.91 o 
  -2   5   4     2408.81     2489.10     63.63 o 
  -1   5   4     4432.06     4495.65     68.13 o 
   0   5   4    10720.00    11933.92    142.84 o 
   1   5   4      454.92      516.93     44.96 o 
   2   5   4    17258.01    18254.26    211.72 o 
   3   5   4     9587.10     8991.07    101.84 o 
   4   5   4    24042.92    24944.27    249.74 o 
   5   5   4     6571.97     7317.65    126.57 o 
   6   5   4      110.55       95.66     20.12 o 
   7   5   4    13994.62    13926.44    157.98 o 
   8   5   4    20414.77    18990.44    287.12 o 
   9   5   4     2970.53     2840.52     88.46 o 
  10   5   4     1199.88     1062.02     67.58 o 
  11   5   4      735.20      918.66     68.88 o 
  12   5   4      737.40      853.69     92.40 o 
  13   5   4      809.58      773.95     99.13 o 
  14   5   4       24.29      162.82     92.63 o 
  15   5   4       20.03      125.62     96.89 o 
  16   5   4       14.94      101.57    101.59 o 
  17   5   4       66.04       63.24    107.62 o 
 -17   6   4      280.89      374.91     94.39 o 
 -16   6   4      162.27      183.00     77.48 o 
 -15   6   4      921.14     1282.66     79.89 o 
 -14   6   4      218.88      211.28     56.91 o 
 -13   6   4      722.84      739.53     61.47 o 
 -12   6   4      467.01      473.23     53.83 o 
 -11   6   4       69.53      -28.29     42.17 o 
 -10   6   4      284.32      313.57     63.03 o 
  -9   6   4        5.74       97.25     40.27 o 
  -8   6   4        2.10      -27.91     27.91 o 
  -7   6   4     2136.01     2382.22     46.74 o 
  -6   6   4      467.29      517.31     25.97 o 
  -5   6   4     7224.20     7378.31     92.44 o 
  -4   6   4     6207.09     6677.46     84.13 o 
  -3   6   4    34956.54    35325.70    439.97 o 
  -2   6   4     5756.14     5522.19     79.03 o 
  -1   6   4    37682.75    39198.90    422.56 o 
   0   6   4    31517.67    33663.08    364.57 o 
   1   6   4       21.80       34.70     20.18 o 
   2   6   4    30117.03    29621.72    327.99 o 
   3   6   4     9095.16     8755.97     99.33 o 
   4   6   4      813.28      854.69     29.46 o 
   5   6   4    37878.13    36905.82    361.74 o 
   6   6   4    12206.64    11685.77    133.93 o 
   7   6   4     2107.60     2234.79     49.63 o 
   8   6   4     7928.20     7537.36    134.51 o 
   9   6   4     3097.91     2844.85     88.86 o 
  10   6   4      577.55      467.44     59.01 o 
  11   6   4     3751.30     3417.68    107.05 o 
  12   6   4      908.55      991.34     99.94 o 
  13   6   4      181.57      156.89     82.75 o 
  14   6   4      966.21     1154.73    112.08 o 
  15   6   4     1287.83     1258.37    122.58 o 
  16   6   4      646.49      430.41    111.22 o 
  17   6   4      114.07       26.15    106.35 o 
 -17   7   4      341.21      334.56    207.88 o 
 -16   7   4      308.01      286.20     80.03 o 
 -15   7   4        5.17       71.87     60.98 o 
 -14   7   4       81.96      109.97     54.23 o 
 -13   7   4       33.85      101.28     62.68 o 
 -12   7   4     1211.88      996.36     62.38 o 
 -11   7   4       79.43       -0.70     41.56 o 
 -10   7   4      115.21       48.85     41.93 o 
  -9   7   4      149.46       72.71     45.92 o 
  -8   7   4     1281.74     1017.79     50.53 o 
  -7   7   4    14769.95    13654.25    136.11 o 
  -6   7   4     5022.58     4599.83     67.81 o 
  -5   7   4     5574.88     5581.89     83.88 o 
  -4   7   4     3565.50     3326.34     54.14 o 
  -3   7   4      944.77     1109.58     82.42 o 
  -2   7   4       97.07      186.72     22.76 o 
  -1   7   4   120539.05   129251.17   1340.78 o 
   0   7   4    57661.62    61190.55    645.97 o 
   1   7   4     7277.21     6431.30    111.23 o 
   2   7   4     2240.83     2153.06     80.45 o 
   3   7   4     3219.60     3632.47     64.27 o 
   4   7   4    33111.95    30900.17    346.40 o 
   5   7   4      570.06      784.00     53.03 o 
   6   7   4      520.89      620.37     28.96 o 
   7   7   4      275.21      350.18     26.25 o 
   8   7   4     3901.25     3851.75     81.86 o 
   9   7   4     2911.10     2897.04     91.14 o 
  10   7   4       16.20       26.35     50.15 o 
  11   7   4      762.85      721.36     65.46 o 
  12   7   4       60.65       52.20     55.53 o 
  13   7   4       19.00       62.74     80.71 o 
  14   7   4      278.70      314.80     93.61 o 
  15   7   4       83.90      229.04    101.21 o 
  16   7   4       11.98     -100.95    100.95 o 
  17   7   4       29.86      129.14    111.00 o 
 -17   8   4      126.40      192.62     96.94 o 
 -16   8   4       23.16       89.42    103.64 o 
 -15   8   4      245.44      342.49     66.06 o 
 -14   8   4        5.48      -49.73     49.73 o 
 -13   8   4      772.76      811.06     64.82 o 
 -12   8   4     1006.36     1133.54     72.07 o 
 -11   8   4       75.88       29.09     43.81 o 
 -10   8   4      975.34      886.39     62.51 o 
  -9   8   4     2924.59     2317.89     69.61 o 
  -8   8   4       60.21      -11.42     29.53 o 
  -7   8   4     3157.97     3113.88     66.79 o 
  -6   8   4     2920.77     3330.34     74.85 o 
  -5   8   4    11016.21    10771.51    124.55 o 
  -4   8   4    13601.54    13380.95    163.37 o 
  -3   8   4    24243.31    24645.28    290.42 o 
  -2   8   4      109.88      173.39     18.90 o 
  -1   8   4      158.12      157.56     35.48 o 
   0   8   4    10421.48    11263.23    136.86 o 
   1   8   4      404.69      480.90     28.80 o 
   2   8   4    24993.79    26642.50    298.69 o 
   3   8   4      607.94      694.88     45.53 o 
   4   8   4      776.46      856.79     55.01 o 
   5   8   4     2684.33     2153.11     41.12 o 
   6   8   4    10352.15    11745.62    135.03 o 
   7   8   4     5407.82     4624.45     71.75 o 
   8   8   4      436.04      560.56     40.02 o 
   9   8   4     9851.43     9567.17    147.55 o 
  10   8   4     6559.22     5946.10    206.40 o 
  11   8   4     4050.52     3953.17    114.60 o 
  12   8   4        1.40       10.47     55.30 o 
  13   8   4       52.62      -36.69     78.42 o 
  14   8   4       26.68      118.80     90.50 o 
  15   8   4        4.11       46.43    100.78 o 
  16   8   4       32.48      -60.34     97.04 o 
  17   8   4        5.03      -35.84    139.78 o 
 -17   9   4       17.02       67.94     97.78 o 
 -16   9   4      103.71      147.89     93.01 o 
 -15   9   4        0.88      -13.87     58.10 o 
 -14   9   4       12.00       31.18     70.15 o 
 -13   9   4      359.51      390.26     58.64 o 
 -12   9   4     2057.25     1900.84     79.37 o 
 -11   9   4       89.57      128.46     46.27 o 
 -10   9   4        0.02       59.62     42.59 o 
  -9   9   4       16.37       -3.38     35.13 o 
  -8   9   4     2336.13     2201.24     75.96 o 
  -7   9   4    15448.97    14554.62    145.53 o 
  -6   9   4     8907.83     9098.78    151.88 o 
  -5   9   4      162.27      219.93     22.32 o 
  -4   9   4     1865.02     2296.92     50.42 o 
  -3   9   4    12271.41    11776.42    146.73 o 
  -2   9   4     2491.27     2383.00     47.39 o 
  -1   9   4     1565.45     1651.50     40.03 o 
   0   9   4     7355.54     8148.76    105.12 o 
   1   9   4     2695.93     2905.42     63.03 o 
   2   9   4    10977.79    10312.42    138.56 o 
   3   9   4     4032.18     4173.50     71.27 o 
   4   9   4     5649.92     5464.78     87.48 o 
   5   9   4      319.64      189.54     39.88 o 
   6   9   4     7778.56     7240.89     93.25 o 
   7   9   4     1404.63     1155.91     49.37 o 
   8   9   4        2.15       -0.27     41.13 o 
   9   9   4     5059.81     4698.90     97.46 o 
  10   9   4     1301.79     1769.70     84.25 o 
  11   9   4       80.26      161.50     55.02 o 
  12   9   4      243.17      246.59     62.26 o 
  13   9   4      270.02      218.56    129.63 o 
  14   9   4     1573.97     1456.71    119.78 o 
  15   9   4      289.48      380.43    105.38 o 
  16   9   4      220.74      254.68    107.00 o 
  17   9   4       56.93       89.60    159.50 o 
 -17  10   4      128.44      216.60    101.30 o 
 -16  10   4       14.02       42.49    106.93 o 
 -15  10   4      195.71      177.46     93.89 o 
 -14  10   4     1287.67     1203.04     73.74 o 
 -13  10   4        0.73       98.05     53.03 o 
 -12  10   4      343.84      473.64     57.01 o 
 -11  10   4        4.52      125.16     46.63 o 
 -10  10   4     4922.72     4778.07    104.67 o 
  -9  10   4       11.75      -34.50     35.80 o 
  -8  10   4     4251.48     3939.73     82.65 o 
  -7  10   4      427.87      557.55     30.29 o 
  -6  10   4     3201.19     3231.14     53.51 o 
  -5  10   4     1281.68     1099.83     40.55 o 
  -4  10   4    16696.57    17143.36    203.06 o 
  -3  10   4     4459.02     4176.30     68.96 o 
  -2  10   4    15820.49    15000.85    177.61 o 
  -1  10   4      934.58      847.14     30.28 o 
   0  10   4    10755.35     9805.08    122.44 o 
   1  10   4     3058.98     3864.78     60.03 o 
   2  10   4     9330.33     9140.70    103.18 o 
   3  10   4    14396.65    14813.75    181.04 o 
   4  10   4       96.48       91.43     25.61 o 
   5  10   4     8472.07     8027.36    128.38 o 
   6  10   4      148.19      501.95     59.94 o 
   7  10   4      896.46      884.32     43.15 o 
   8  10   4       76.77      109.07     33.32 o 
   9  10   4       73.09      305.61     41.71 o 
  10  10   4     9292.71     9044.60    217.57 o 
  11  10   4      215.81      270.78     56.61 o 
  12  10   4       31.10       47.99     68.66 o 
  13  10   4      437.98      356.59     92.98 o 
  14  10   4      152.74      328.06     98.43 o 
  15  10   4       70.30      150.41     98.39 o 
  16  10   4      117.30      109.92    133.21 o 
 -17  11   4       33.13       62.42    101.54 o 
 -16  11   4      215.90      121.81     91.98 o 
 -15  11   4      190.82      194.65     93.60 o 
 -14  11   4       97.10      114.48     63.46 o 
 -13  11   4     2043.16     1909.76     81.52 o 
 -12  11   4      168.19      210.86     69.93 o 
 -11  11   4     6549.52     6775.57    129.10 o 
 -10  11   4      950.15      813.94     54.66 o 
  -9  11   4     2897.16     2596.13     79.85 o 
  -8  11   4     4662.85     4502.67     90.22 o 
  -7  11   4      329.00      357.94     27.37 o 
  -6  11   4     7160.45     6582.81    100.73 o 
  -5  11   4    11439.89    11488.43    179.60 o 
  -4  11   4    29028.15    26836.91    302.59 o 
  -3  11   4     5075.64     4913.49     89.67 o 
  -2  11   4     1429.60     1763.44     42.77 o 
  -1  11   4     3377.91     3505.41     74.09 o 
   0  11   4    20134.70    19373.26    220.41 o 
   1  11   4    12326.31    12281.88    147.68 o 
   2  11   4    47545.13    49051.53    468.62 o 
   3  11   4    18464.13    18461.50    223.49 o 
   4  11   4       11.95      140.60     35.44 o 
   5  11   4     4706.39     5367.61     91.51 o 
   6  11   4    42983.25    41594.33    464.78 o 
   7  11   4       18.96       70.33     30.03 o 
   8  11   4     8767.94     7934.72    126.93 o 
   9  11   4     6737.91     6640.18    118.00 o 
  10  11   4      559.27      944.14     56.53 o 
  11  11   4      118.61      143.70     54.94 o 
  12  11   4      291.97      292.75     61.36 o 
  13  11   4      483.60      565.33    123.67 o 
  14  11   4       37.22       24.59     82.90 o 
  15  11   4      574.51      917.74    121.58 o 
  16  11   4        0.46      -22.10    143.96 o 
 -17  12   4      381.45      565.47    113.48 o 
 -16  12   4       20.68      -53.27     87.83 o 
 -15  12   4      290.41      279.69    217.44 o 
 -14  12   4      173.10       38.99     84.24 o 
 -13  12   4      549.62      608.28     67.73 o 
 -12  12   4      140.43       69.60     48.19 o 
 -11  12   4     2262.16     2730.17     85.34 o 
 -10  12   4        0.35      -26.60     40.23 o 
  -9  12   4     4357.61     4169.15     91.63 o 
  -8  12   4       65.36       96.13     33.13 o 
  -7  12   4      187.63      183.98     26.96 o 
  -6  12   4      251.11      267.59     28.43 o 
  -5  12   4    13852.13    14222.17    177.18 o 
  -4  12   4     3958.40     4505.23     75.78 o 
  -3  12   4     1438.01     1368.32     40.63 o 
  -2  12   4     4783.24     4525.80     71.72 o 
  -1  12   4      245.66      231.19     23.62 o 
   0  12   4     2130.94     2116.84     66.65 o 
   1  12   4    19314.04    19586.22    315.66 o 
   2  12   4      471.43      582.08     32.25 o 
   3  12   4    34764.39    36302.47    402.02 o 
   4  12   4    34396.98    34095.65    382.23 o 
   5  12   4    22366.20    22155.63    264.18 o 
   6  12   4     3936.36     4118.79     80.43 o 
   7  12   4     1681.64     1752.24     57.67 o 
   8  12   4        1.67      107.11     40.75 o 
   9  12   4     4201.97     4255.14    102.83 o 
  10  12   4       90.40      113.28     41.16 o 
  11  12   4        1.99       79.96     52.71 o 
  12  12   4      266.55      231.21     61.60 o 
  13  12   4      457.14      376.82     95.72 o 
  14  12   4        0.32      -85.37     85.37 o 
  15  12   4      731.86      962.36    164.87 o 
  16  12   4       42.60       97.97    154.72 o 
 -17  13   4        0.15      -18.13     95.00 o 
 -16  13   4       37.61       30.50     96.59 o 
 -15  13   4        0.13       74.26    283.75 o 
 -14  13   4       19.01        2.87     63.87 o 
 -13  13   4       55.52      120.22     94.65 o 
 -12  13   4       21.93      -19.02     48.36 o 
 -11  13   4      173.05      205.55     49.74 o 
 -10  13   4        5.50      -38.02     38.02 o 
  -9  13   4      156.39       56.12     39.85 o 
  -8  13   4     1648.10     1335.03     64.11 o 
  -7  13   4     1012.62      909.59     39.12 o 
  -6  13   4    13553.30    12466.23    161.72 o 
  -5  13   4     4039.55     3928.50     72.19 o 
  -4  13   4     2652.80     2827.28     58.79 o 
  -3  13   4     4142.49     4840.78     85.70 o 
  -2  13   4     5250.83     5088.99     78.10 o 
  -1  13   4    84699.20    84851.89    891.02 o 
   0  13   4     3831.19     3446.40     58.11 o 
   1  13   4     8748.92     8933.25    116.86 o 
   2  13   4     2045.90     1892.81     52.90 o 
   3  13   4     6598.80     6012.19    123.73 o 
   4  13   4     1925.42     1798.75     52.55 o 
   5  13   4     5047.67     5098.42     89.93 o 
   6  13   4     9224.76     9143.01    134.07 o 
   7  13   4    12580.58    11232.80    158.28 o 
   8  13   4     1492.73     1507.10     58.98 o 
   9  13   4     1803.13     1784.87     66.18 o 
  10  13   4      555.99      505.52     54.49 o 
  11  13   4      802.48      985.66     83.36 o 
  12  13   4       32.00        3.18     58.57 o 
  13  13   4      444.46      450.87     98.95 o 
  14  13   4      224.52      140.38    123.06 o 
  15  13   4        4.22       96.77    151.13 o 
  16  13   4       49.41      103.94    150.54 o 
 -17  14   4      102.40      223.07    101.16 o 
 -16  14   4      178.56      219.85    100.78 o 
 -15  14   4       62.74       85.66     88.79 o 
 -14  14   4       47.10       -2.90     92.89 o 
 -13  14   4      396.35      370.13     68.70 o 
 -12  14   4       11.35       19.12     45.39 o 
 -11  14   4      240.94      192.90     48.89 o 
 -10  14   4      541.44      523.75     50.67 o 
  -9  14   4       29.63      -41.02     54.54 o 
  -8  14   4     1426.73     1462.43     66.36 o 
  -7  14   4       46.64       56.24     25.61 o 
  -6  14   4        7.98       66.24     26.04 o 
  -5  14   4        3.05      -38.60     38.60 o 
  -4  14   4      256.28      308.76     53.77 o 
  -3  14   4     4623.59     3969.32    100.02 o 
  -2  14   4     1562.48     1472.78     40.69 o 
  -1  14   4     5424.59     5658.84    114.16 o 
   0  14   4     1485.10     1273.23     36.51 o 
   1  14   4     7199.64     7241.32     88.02 o 
   2  14   4      164.80      231.16     17.52 o 
   3  14   4    29877.65    32800.46    413.61 o 
   4  14   4     4386.12     4338.21     78.77 o 
   5  14   4     6865.20     6522.73    105.19 o 
   6  14   4      965.81     1077.82     47.75 o 
   7  14   4     1362.06     1396.28     74.15 o 
   8  14   4      173.89      172.56     36.82 o 
   9  14   4       10.32       70.10     40.01 o 
  10  14   4       71.20        4.30     38.95 o 
  11  14   4     1217.27     1405.02     78.58 o 
  12  14   4      306.01      148.12     58.36 o 
  13  14   4      206.29      293.90     81.24 o 
  14  14   4        0.97      -73.48    130.23 o 
  15  14   4      201.43      414.57    146.35 o 
  16  14   4       91.43       87.22    158.90 o 
 -17  15   4       48.14       18.52    140.98 o 
 -16  15   4      164.80      222.97    103.36 o 
 -15  15   4       23.39      -27.58     90.64 o 
 -14  15   4       55.57      231.06     91.78 o 
 -13  15   4      756.89      834.20     76.15 o 
 -12  15   4     1382.58     1343.95    112.75 o 
 -11  15   4     2009.50     2041.80    175.30 o 
 -10  15   4       15.15       89.03     50.87 o 
  -9  15   4       64.35       -2.32     45.70 o 
  -8  15   4     1192.77     1001.82     58.67 o 
  -7  15   4     1424.58     1310.49     48.38 o 
  -6  15   4       82.36       58.04     25.65 o 
  -5  15   4     3233.23     3284.81     66.24 o 
  -4  15   4    37033.77    37995.59    419.41 o 
  -3  15   4      150.42      173.12     27.94 o 
  -2  15   4     1504.49     1815.26     45.17 o 
  -1  15   4     4049.15     4343.48    116.58 o 
   0  15   4      821.83      802.74     31.66 o 
   1  15   4       63.53       65.14     16.75 o 
   2  15   4     5375.45     5691.65     79.92 o 
   3  15   4    39543.82    40819.56    450.45 o 
   4  15   4     1029.67     1446.97     51.91 o 
   5  15   4      666.29      967.91     51.13 o 
   6  15   4     5186.07     4725.20     90.19 o 
   7  15   4      840.17      872.75     44.66 o 
   8  15   4       11.93      -31.63     31.63 o 
   9  15   4      870.38     1217.83     56.80 o 
  10  15   4      364.11      428.21     48.11 o 
  11  15   4     1164.18     1359.01     79.24 o 
  12  15   4      218.07       94.83     61.28 o 
  13  15   4        4.90       92.46     80.23 o 
  14  15   4      152.91      149.94    126.04 o 
  15  15   4      274.09      208.48    158.90 o 
  16  15   4      174.83      139.19    142.77 o 
 -16  16   4        0.63       27.64     95.98 o 
 -15  16   4        1.16       48.54     84.43 o 
 -14  16   4     1371.07     1503.60    226.40 o 
 -13  16   4      136.05       72.15     77.71 o 
 -12  16   4        4.85      -42.19     71.81 o 
 -11  16   4     1690.50     1656.04    104.36 o 
 -10  16   4      154.61      241.55     56.98 o 
  -9  16   4     3186.34     3021.93     94.97 o 
  -8  16   4     1266.78     1194.13     62.20 o 
  -7  16   4      626.14      650.09     40.96 o 
  -6  16   4      202.31      225.70     32.76 o 
  -5  16   4     7113.50     7354.64    109.97 o 
  -4  16   4    53845.02    54326.14    586.48 o 
  -3  16   4    19559.50    18412.71    219.25 o 
  -2  16   4     3030.87     2662.56     71.22 o 
  -1  16   4    69717.70    73619.01    778.30 o 
   0  16   4     3293.94     3756.76     63.68 o 
   1  16   4    15061.64    15772.93    168.09 o 
   2  16   4    21351.96    23222.84    235.98 o 
   3  16   4     8798.06     7938.33    114.70 o 
   4  16   4     4515.43     3956.85     75.34 o 
   5  16   4     3639.82     3505.04     72.87 o 
   6  16   4     3624.46     3312.82     76.39 o 
   7  16   4      627.27      616.60     40.37 o 
   8  16   4      659.66      548.36     43.99 o 
   9  16   4     8210.84     7937.09    185.98 o 
  10  16   4     3209.58     3083.64    136.91 o 
  11  16   4      662.15      692.93     67.39 o 
  12  16   4      950.12     1215.97    116.66 o 
  13  16   4     1189.65     1065.44    106.21 o 
  14  16   4      406.76      407.32     95.44 o 
  15  16   4        7.00        2.39    146.95 o 
  16  16   4        0.63     -148.15    148.15 o 
 -16  17   4       27.72       -9.31     97.59 o 
 -15  17   4       49.35      220.83    102.15 o 
 -14  17   4      953.60     1169.97    113.19 o 
 -13  17   4      419.31      512.67     97.07 o 
 -12  17   4      253.67      281.20     79.18 o 
 -11  17   4     1862.74     2039.52    167.26 o 
 -10  17   4     4182.31     4041.84    111.74 o 
  -9  17   4       16.53       16.63     43.59 o 
  -8  17   4     6352.42     6065.08    128.68 o 
  -7  17   4      137.20      201.49     30.53 o 
  -6  17   4      520.96      741.69     43.97 o 
  -5  17   4       62.58       66.56     25.63 o 
  -4  17   4     5614.44     5079.47    124.27 o 
  -3  17   4      758.80     1136.45    123.89 o 
  -2  17   4      861.77      809.79     35.26 o 
  -1  17   4    23616.32    22645.47    259.79 o 
   0  17   4    10362.44     9070.42    119.36 o 
   1  17   4    26269.39    25946.94    261.52 o 
   2  17   4    63559.33    62545.35    594.14 o 
   3  17   4     2531.62     2653.36     45.63 o 
   4  17   4    12950.22    12099.83    160.43 o 
   5  17   4     4045.70     4056.21     79.63 o 
   6  17   4     9973.09     9647.77    141.37 o 
   7  17   4     1004.19     1008.30     49.18 o 
   8  17   4      601.70      593.40     45.09 o 
   9  17   4       31.32      267.04     42.37 o 
  10  17   4     1712.19     1459.48     66.75 o 
  11  17   4       74.96       99.76     57.26 o 
  12  17   4     1187.61     1279.84    106.04 o 
  13  17   4      266.58      356.68    132.62 o 
  14  17   4       43.77      -67.28     84.38 o 
  15  17   4       19.18      -66.90    140.38 o 
  16  17   4       16.13      -97.37    133.81 o 
 -16  18   4       50.54      139.66     96.69 o 
 -15  18   4      642.57      698.84    113.20 o 
 -14  18   4      730.64      825.02    108.73 o 
 -13  18   4       68.63       15.87     80.41 o 
 -12  18   4       58.32      -57.90    159.50 o 
 -11  18   4      217.75      256.59    100.06 o 
 -10  18   4     4319.25     4159.57    368.57 o 
  -9  18   4       14.25      -34.49     46.74 o 
  -8  18   4        3.84      -38.50     42.87 o 
  -7  18   4      613.72      669.83     39.20 o 
  -6  18   4     9403.91     9331.82    134.06 o 
  -5  18   4      225.13      234.11     45.96 o 
  -4  18   4     1541.92     1390.64     75.96 o 
  -3  18   4    27167.16    28174.63    320.09 o 
  -2  18   4        0.36       -3.11     19.50 o 
  -1  18   4    22609.77    24392.25    277.86 o 
   0  18   4     6572.13     6875.23     97.87 o 
   1  18   4    22785.79    23369.79    260.96 o 
   2  18   4     1694.73     2331.86    135.28 o 
   3  18   4     5513.00     5069.52     70.07 o 
   4  18   4      280.68      519.94     41.37 o 
   5  18   4     7643.32     7696.06    118.57 o 
   6  18   4     2944.64     2753.29     94.85 o 
   7  18   4     1998.94     1839.77     61.31 o 
   8  18   4     1386.04     1320.97     58.58 o 
   9  18   4     2294.42     2456.02     75.48 o 
  10  18   4      801.66      702.26     53.61 o 
  11  18   4       14.58        4.03     67.71 o 
  12  18   4     1102.92     1167.77    105.80 o 
  13  18   4        3.22       72.13     84.23 o 
  14  18   4       53.75      -91.12    231.48 o 
  15  18   4        9.06      -23.89    151.73 o 
  16  18   4       94.75      210.87    161.89 o 
 -16  19   4       11.17       94.48     98.60 o 
 -15  19   4        6.58       13.27     91.69 o 
 -14  19   4       17.57      152.85     92.34 o 
 -13  19   4      285.44      181.25     81.66 o 
 -12  19   4       71.52       19.65     72.84 o 
 -11  19   4       21.90      -11.53     95.28 o 
 -10  19   4      541.82      675.03     84.79 o 
  -9  19   4     2719.46     2316.08    209.97 o 
  -8  19   4      345.87      416.95     64.13 o 
  -7  19   4     2975.43     2195.61     62.23 o 
  -6  19   4     7076.17     7040.44    110.75 o 
  -5  19   4       10.59      -16.70     24.19 o 
  -4  19   4     6291.51     5859.20     92.45 o 
  -3  19   4      517.53      785.55     42.08 o 
  -2  19   4      278.30      270.96     26.04 o 
  -1  19   4    26074.43    27591.46    311.03 o 
   0  19   4    15212.98    13603.75    151.16 o 
   1  19   4     7120.88     7711.59    123.75 o 
   2  19   4     3299.32     3575.86     64.92 o 
   3  19   4       99.47      191.47     23.15 o 
   4  19   4      253.53      264.27     28.70 o 
   5  19   4     1162.74     1017.63     46.79 o 
   6  19   4    15330.78    13856.96    186.08 o 
   7  19   4     1808.93     1923.22     62.05 o 
   8  19   4     6300.94     5632.13    106.46 o 
   9  19   4      107.73      168.21     42.43 o 
  10  19   4     2120.43     1976.35     87.52 o 
  11  19   4       82.20      113.49     73.21 o 
  12  19   4        9.28      -70.28     70.28 o 
  13  19   4      404.52      494.61    140.68 o 
  14  19   4      215.77      159.65     93.60 o 
  15  19   4        0.24     -117.68    117.68 o 
  16  19   4        5.99        8.36    154.72 o 
 -16  20   4        8.83      143.15    103.96 o 
 -15  20   4       60.39      156.17    198.92 o 
 -14  20   4      208.35      368.85     96.52 o 
 -13  20   4        5.76      -23.22     92.89 o 
 -12  20   4      130.96      220.69     83.36 o 
 -11  20   4       96.00       29.60     97.67 o 
 -10  20   4     2700.03     2370.12    116.49 o 
  -9  20   4     2090.87     2138.71    109.20 o 
  -8  20   4      360.26      204.66     60.39 o 
  -7  20   4      667.71      675.86     52.32 o 
  -6  20   4      374.25      330.55     33.18 o 
  -5  20   4       78.02       98.41     26.45 o 
  -4  20   4     1770.76     1528.24     53.80 o 
  -3  20   4     6320.18     6238.22     96.18 o 
  -2  20   4       51.46       94.43     26.74 o 
  -1  20   4    12560.95    12365.57    156.20 o 
   0  20   4      599.45      954.91     68.43 o 
   1  20   4    35319.12    37149.68    365.77 o 
   2  20   4    29633.46    27459.77    277.56 o 
   3  20   4    15379.37    15862.18    191.50 o 
   4  20   4       79.33       25.44     24.69 o 
   5  20   4       48.88      120.36     30.32 o 
   6  20   4      155.35      187.77     34.84 o 
   7  20   4     6564.04     6721.04    116.47 o 
   8  20   4       11.94       45.76     36.90 o 
   9  20   4     1568.22     1574.27     77.60 o 
  10  20   4       96.61      151.11     52.34 o 
  11  20   4       44.85      157.41     76.12 o 
  12  20   4      222.93      136.36     77.13 o 
  13  20   4       12.31       28.85     84.29 o 
  14  20   4        2.04       92.89     97.71 o 
  15  20   4        0.57       26.88    154.12 o 
 -16  21   4       97.30       81.19     98.21 o 
 -15  21   4        0.57       17.57     93.72 o 
 -14  21   4      821.26      728.57    111.35 o 
 -13  21   4      150.21      148.52     88.17 o 
 -12  21   4     1258.00     1015.25    103.45 o 
 -11  21   4      140.72      246.32     78.02 o 
 -10  21   4      499.38      588.20     83.38 o 
  -9  21   4      384.25      569.53     76.02 o 
  -8  21   4       40.66       24.52     56.14 o 
  -7  21   4       24.37       14.80     37.46 o 
  -6  21   4       16.54       21.16     33.23 o 
  -5  21   4    10953.78     9992.65    138.80 o 
  -4  21   4     3914.60     4077.54     74.85 o 
  -3  21   4     1183.56     1513.85     58.29 o 
  -2  21   4     7227.14     7478.97    108.06 o 
  -1  21   4        0.79      -10.25     24.48 o 
   0  21   4    12264.11    13436.38    151.45 o 
   1  21   4    15126.38    15896.79    187.78 o 
   2  21   4     1037.27     1093.46    106.66 o 
   3  21   4      637.84      852.46     33.09 o 
   4  21   4    13156.99    12225.79    164.85 o 
   5  21   4        4.05       56.24     29.77 o 
   6  21   4     1568.45     1556.29     64.58 o 
   7  21   4     7865.89     7198.67    121.05 o 
   8  21   4     1090.56     1161.61     56.57 o 
   9  21   4     2635.22     2991.11    132.75 o 
  10  21   4      143.16      112.97     50.30 o 
  11  21   4       17.53      417.43     84.26 o 
  12  21   4      852.46      749.43     98.65 o 
  13  21   4       36.27      191.57     87.52 o 
  14  21   4      222.96       10.93    141.87 o 
  15  21   4       64.31       85.55    118.58 o 
 -16  22   4        8.57      -93.78     93.78 o 
 -15  22   4        4.40       37.24     90.37 o 
 -14  22   4        0.08      -64.10    102.15 o 
 -13  22   4       31.03       86.85     83.33 o 
 -12  22   4      208.51      199.51     79.57 o 
 -11  22   4     3144.80     2700.63    134.11 o 
 -10  22   4      505.04      295.81    160.69 o 
  -9  22   4      994.40      938.38     84.45 o 
  -8  22   4      361.01      270.61    119.47 o 
  -7  22   4      248.38      282.89     44.57 o 
  -6  22   4     4298.04     3993.76     97.52 o 
  -5  22   4     3626.93     4029.09     93.86 o 
  -4  22   4      125.64      169.75     28.21 o 
  -3  22   4      422.44      608.49     45.20 o 
  -2  22   4    12195.08    11763.91    152.95 o 
  -1  22   4    13877.46    13689.42    187.19 o 
   0  22   4     4578.34     4819.15     73.03 o 
   1  22   4    16623.89    17252.38    186.68 o 
   2  22   4     4465.97     4872.55     72.04 o 
   3  22   4      370.23      406.72     48.02 o 
   4  22   4     6252.70     6028.00    100.56 o 
   5  22   4     3037.52     3051.65     71.32 o 
   6  22   4       60.09       95.84     33.15 o 
   7  22   4     2662.75     2638.56    141.40 o 
   8  22   4      500.76      538.06     56.85 o 
   9  22   4     9434.41     9064.10    326.73 o 
  10  22   4       70.14      119.84     53.25 o 
  11  22   4     7358.57     6244.02    190.00 o 
  12  22   4       92.99      116.62     82.33 o 
  13  22   4     2873.13     2955.03    148.51 o 
  14  22   4        1.66      -56.78     86.53 o 
  15  22   4      137.65      265.99    102.94 o 
 -16  23   4      103.66      292.71    148.15 o 
 -15  23   4      195.23      338.22     99.57 o 
 -14  23   4      352.63      336.78     95.44 o 
 -13  23   4      181.07      100.34     82.76 o 
 -12  23   4      537.89      432.25     85.97 o 
 -11  23   4        3.23        1.51     68.98 o 
 -10  23   4       42.44       52.62    101.85 o 
  -9  23   4      395.93      408.44     69.56 o 
  -8  23   4      709.34      804.86     81.84 o 
  -7  23   4     5386.31     4778.54    109.10 o 
  -6  23   4     3662.55     3754.51     93.97 o 
  -5  23   4     4610.13     4118.24     94.99 o 
  -4  23   4     5737.17     6169.16    161.74 o 
  -3  23   4     6451.33     5840.23     93.51 o 
  -2  23   4    20570.76    19947.91    237.52 o 
  -1  23   4      100.45      126.24     43.46 o 
   0  23   4     3406.05     3210.05     58.16 o 
   1  23   4     1213.43     1164.56     53.67 o 
   2  23   4      340.74      438.98     44.20 o 
   3  23   4       88.42       56.11     21.05 o 
   4  23   4    18116.98    17351.25    219.08 o 
   5  23   4      420.91      477.11     45.30 o 
   6  23   4      715.65      743.83     44.04 o 
   7  23   4     1793.76     1571.61     72.84 o 
   8  23   4     3311.29     3549.87    126.09 o 
   9  23   4        6.05      180.17     50.18 o 
  10  23   4      495.09      513.57     74.02 o 
  11  23   4       13.96      335.90    108.42 o 
  12  23   4     1196.14      857.54    103.67 o 
  13  23   4      160.05      192.42     95.17 o 
  14  23   4      420.68      327.97    102.13 o 
  15  23   4      308.74      310.36    106.89 o 
 -16  24   4      309.97      703.70    164.28 o 
 -15  24   4        0.88       46.29     91.86 o 
 -14  24   4      175.93      221.66     94.15 o 
 -13  24   4        0.59       29.04     80.17 o 
 -12  24   4       11.47       15.72    214.16 o 
 -11  24   4       71.04      -22.37     73.32 o 
 -10  24   4      331.20      274.43    103.05 o 
  -9  24   4       64.93       59.51     76.46 o 
  -8  24   4     3726.11     3528.18    131.89 o 
  -7  24   4       45.70       11.06     44.14 o 
  -6  24   4      997.35      984.15     57.60 o 
  -5  24   4      134.21      176.82     36.82 o 
  -4  24   4     2506.28     2260.11     71.24 o 
  -3  24   4     5928.90     5657.77    186.25 o 
  -2  24   4    11866.92    11279.04    149.40 o 
  -1  24   4     1561.12     1442.17     53.96 o 
   0  24   4     2010.09     2141.89     78.17 o 
   1  24   4      532.39      543.84     29.59 o 
   2  24   4      949.29      891.08     35.23 o 
   3  24   4     2249.34     1860.99     44.28 o 
   4  24   4     9378.06     8741.99    130.90 o 
   5  24   4     2226.51     2184.32     62.49 o 
   6  24   4     7695.51     6958.62    202.77 o 
   7  24   4       27.85       32.90     41.39 o 
   8  24   4      560.17      658.76     89.72 o 
   9  24   4     1816.44     1691.57     83.05 o 
  10  24   4     1234.66     1190.69     90.29 o 
  11  24   4      214.74      366.77     85.33 o 
  12  24   4       95.46      183.37     87.49 o 
  13  24   4       55.12       47.17     90.77 o 
  14  24   4      174.43      277.68    101.27 o 
  15  24   4      246.97      205.76    106.23 o 
 -15  25   4       30.80      -74.69     88.97 o 
 -14  25   4       44.45      157.73     94.49 o 
 -13  25   4       12.82       12.66     93.79 o 
 -12  25   4      199.97       46.04     81.29 o 
 -11  25   4        0.66     -117.85    139.78 o 
 -10  25   4      855.06      773.06     86.78 o 
  -9  25   4      136.35       73.90     90.50 o 
  -8  25   4      657.08      680.53     80.00 o 
  -7  25   4      596.79      656.25     53.67 o 
  -6  25   4        5.82      -10.58     38.58 o 
  -5  25   4      194.71      107.42     39.31 o 
  -4  25   4     2659.27     2792.07     79.75 o 
  -3  25   4     1746.51     1588.73     64.86 o 
  -2  25   4     2140.02     2516.79     59.14 o 
  -1  25   4     3149.76     3153.51     70.43 o 
   0  25   4       42.01       50.35     21.31 o 
   1  25   4      624.04      585.56     30.42 o 
   2  25   4     2299.48     2268.99     48.76 o 
   3  25   4     2114.63     1886.71     45.65 o 
   4  25   4     1905.08     2207.17     79.76 o 
   5  25   4       10.13       49.00     40.58 o 
   6  25   4     1420.88     1454.46     70.29 o 
   7  25   4      863.60      810.31     59.20 o 
   8  25   4        4.62      -51.65     52.30 o 
   9  25   4      407.08      345.57     54.94 o 
  10  25   4      325.93      386.26     59.14 o 
  11  25   4      151.85       62.11     79.32 o 
  12  25   4     1042.87     1077.32    108.92 o 
  13  25   4      429.23      488.65    168.16 o 
  14  25   4        0.15      162.41     98.55 o 
  15  25   4       78.55      240.86    180.40 o 
 -15  26   4        5.71      -88.09     88.09 o 
 -14  26   4      215.47      192.31     96.51 o 
 -13  26   4        0.11      -73.44    131.72 o 
 -12  26   4       71.04      -21.98     78.76 o 
 -11  26   4       22.66      -70.17     70.17 o 
 -10  26   4      137.79      211.98     76.33 o 
  -9  26   4       36.57      -53.85     61.03 o 
  -8  26   4      134.02      180.60     47.17 o 
  -7  26   4      435.01      373.89     50.82 o 
  -6  26   4       30.36       17.75     38.97 o 
  -5  26   4      151.53       85.45     39.69 o 
  -4  26   4     3199.30     3100.49    140.98 o 
  -3  26   4     3879.75     3565.44     90.93 o 
  -2  26   4     3046.99     3423.80     85.46 o 
  -1  26   4     3259.73     3171.64     59.70 o 
   0  26   4      188.44      188.81     27.54 o 
   1  26   4       72.10        4.52     20.60 o 
   2  26   4      123.03      123.18     23.41 o 
   3  26   4      274.81      424.45     35.58 o 
   4  26   4      737.18     1007.16     96.77 o 
   5  26   4        5.40       14.17     36.69 o 
   6  26   4     1104.66     1099.79     62.12 o 
   7  26   4      532.96      737.19     58.05 o 
   8  26   4      155.27      157.38     51.65 o 
   9  26   4      189.40      236.93     54.15 o 
  10  26   4        0.30       -7.89     51.58 o 
  11  26   4        7.88       -4.50     67.19 o 
  12  26   4      262.24      524.58     96.76 o 
  13  26   4       19.19       93.88     95.73 o 
  14  26   4       25.02       38.74     96.91 o 
  15  26   4       93.02      351.80    123.06 o 
 -15  27   4        0.09      -91.24     91.39 o 
 -14  27   4       90.79       75.40     89.76 o 
 -13  27   4        1.30     -107.23    107.23 o 
 -12  27   4        4.41       11.57     78.49 o 
 -11  27   4      142.70      230.67     82.29 o 
 -10  27   4     1034.50     1016.07    113.50 o 
  -9  27   4      353.53      374.48     78.13 o 
  -8  27   4     2368.71     1876.48     79.55 o 
  -7  27   4      551.98      794.97     58.16 o 
  -6  27   4     3406.66     3410.32     94.23 o 
  -5  27   4      106.74      190.14     43.20 o 
  -4  27   4    12823.61    11676.32    200.13 o 
  -3  27   4      398.28      497.12     49.31 o 
  -2  27   4     6599.88     6389.62    123.67 o 
  -1  27   4      276.94      289.27     47.77 o 
   0  27   4    18585.56    18819.40    205.24 o 
   1  27   4      303.75      395.20     33.07 o 
   2  27   4     1395.44     1283.08     40.95 o 
   3  27   4     2260.91     2199.52     60.78 o 
   4  27   4    26963.87    26477.66    482.79 o 
   5  27   4     3100.12     2953.51     91.03 o 
   6  27   4     3655.86     3402.47     99.97 o 
   7  27   4     5268.09     5407.61    128.43 o 
   8  27   4       27.26      -29.50     45.70 o 
   9  27   4     1468.09     1203.32     80.87 o 
  10  27   4        1.84       73.91     52.49 o 
  11  27   4       64.60      109.32     79.38 o 
  12  27   4      410.56      338.38     90.18 o 
  13  27   4      518.47      780.12    113.23 o 
  14  27   4      120.38        6.40     98.58 o 
  15  27   4      687.62      999.02    129.70 o 
 -15  28   4        9.28      -22.60     98.74 o 
 -14  28   4        2.95       57.47     85.37 o 
 -13  28   4        1.05      -60.77     80.65 o 
 -12  28   4      274.17      224.65     86.54 o 
 -11  28   4      488.35      635.90     93.13 o 
 -10  28   4       99.21      197.11     76.71 o 
  -9  28   4       47.30        1.36     68.48 o 
  -8  28   4      283.01      308.95     53.36 o 
  -7  28   4     3310.22     3461.17     98.04 o 
  -6  28   4     8939.72     8649.32    161.50 o 
  -5  28   4     1529.04     2037.62     78.39 o 
  -4  28   4     1629.85     1932.38     74.61 o 
  -3  28   4     1900.24     2254.36    125.05 o 
  -2  28   4     5255.09     5338.29    109.35 o 
  -1  28   4     5241.39     5285.27     95.11 o 
   0  28   4      120.94      228.19     55.55 o 
   1  28   4     1095.74     1004.73     43.66 o 
   2  28   4      433.33      426.10     35.62 o 
   3  28   4     2871.43     2836.52     84.34 o 
   4  28   4     1526.45     1839.00     75.18 o 
   5  28   4     3243.97     3106.10    101.61 o 
   6  28   4      103.17      205.11     58.06 o 
   7  28   4     2679.73     3075.84     98.14 o 
   8  28   4       16.08      -19.98     47.51 o 
   9  28   4       23.32       74.91     47.59 o 
  10  28   4     2081.14     1961.84     93.80 o 
  11  28   4     1105.57     1230.30    107.83 o 
  12  28   4      573.03      624.24     94.28 o 
  13  28   4      908.87     1012.92    262.24 o 
  14  28   4       48.90       30.68     97.29 o 
  15  28   4      487.52      576.35    159.80 o 
 -15  29   4        2.07     -118.02    138.29 o 
 -14  29   4       89.25      114.37    216.25 o 
 -13  29   4      103.32      -35.82     80.23 o 
 -12  29   4      490.16      494.76     97.37 o 
 -11  29   4      541.34      412.70     88.51 o 
 -10  29   4        5.73      141.39     77.26 o 
  -9  29   4     1525.85     1858.39    113.54 o 
  -8  29   4      621.53      492.29     58.53 o 
  -7  29   4     2193.91     2448.72     87.87 o 
  -6  29   4     1233.69     1371.88    132.29 o 
  -5  29   4    27739.73    26690.67    373.31 o 
  -4  29   4     2571.41     2821.67    104.24 o 
  -3  29   4    13254.40    12543.63    203.05 o 
  -2  29   4       44.47      218.86     35.04 o 
  -1  29   4     5338.70     4723.02     89.81 o 
   0  29   4     3952.47     4056.63     81.29 o 
   1  29   4     1107.08     1109.75     41.16 o 
   2  29   4     1565.61     1486.65     50.94 o 
   3  29   4     2480.60     2091.26     76.16 o 
   4  29   4      449.82      503.48     51.87 o 
   5  29   4      258.16      326.07     57.71 o 
   6  29   4      411.76      427.11     53.92 o 
   7  29   4     2369.93     2523.92    109.41 o 
   8  29   4      113.10       31.89     46.41 o 
   9  29   4        3.36      -16.42     50.91 o 
  10  29   4       10.08        3.57     52.62 o 
  11  29   4        0.45       -8.80     78.25 o 
  12  29   4       69.40      101.17    144.86 o 
  13  29   4        0.76      163.74     97.21 o 
  14  29   4       45.41      118.44    100.11 o 
 -14  30   4      124.33      270.37    101.96 o 
 -13  30   4       53.56       21.87    109.02 o 
 -12  30   4      324.01      339.70     88.67 o 
 -11  30   4      491.23      440.98    112.90 o 
 -10  30   4     1074.02     1081.76    135.30 o 
  -9  30   4      361.75      460.03    155.91 o 
  -8  30   4      177.60      217.17     53.50 o 
  -7  30   4      404.18      348.58     52.71 o 
  -6  30   4      282.02      361.77     52.07 o 
  -4  30   4     3032.55     3035.16     77.28 o 
  -3  30   4      719.77      906.22    111.71 o 
  -2  30   4     7633.75     7183.29    119.83 o 
  -1  30   4      165.07      289.28     44.02 o 
   0  30   4     2729.39     2826.65     69.52 o 
   1  30   4     1702.48     1631.00     87.26 o 
   2  30   4     2699.52     2434.83     64.05 o 
   3  30   4     1185.76     1210.24     65.85 o 
   4  30   4     4106.22     4056.44    113.00 o 
   5  30   4     1796.53     1681.76     77.71 o 
   6  30   4     5061.53     5225.38    125.99 o 
   7  30   4      197.89      312.89     85.58 o 
   8  30   4      630.29      768.76     75.90 o 
   9  30   4      985.41     1097.26     75.86 o 
  10  30   4       15.32      -12.16     53.52 o 
  11  30   4      250.78      150.15    143.37 o 
  12  30   4       54.77       67.02     88.28 o 
  13  30   4       27.67       79.67     94.46 o 
  14  30   4       29.21      154.84    103.75 o 
 -14  31   4       39.50      188.17    100.82 o 
 -13  31   4      139.32      183.21     96.79 o 
 -12  31   4       38.78       38.23    150.83 o 
 -11  31   4       22.17      158.08     79.75 o 
 -10  31   4      434.69      451.73     85.01 o 
  -9  31   4     1066.87     1078.62    106.03 o 
  -8  31   4      304.18      275.67     55.38 o 
  -7  31   4      901.41      940.68     74.24 o 
  -6  31   4     1365.17     1253.94     70.73 o 
  -5  31   4     2063.40     2107.27     83.43 o 
  -4  31   4      343.36      388.75     49.67 o 
  -3  31   4      939.97      918.03     57.08 o 
  -2  31   4      217.49      386.97     39.68 o 
  -1  31   4      335.49      405.63     39.62 o 
   0  31   4      271.63      375.86     36.42 o 
   1  31   4      442.83      516.58     46.44 o 
   2  31   4        2.63        8.23     39.33 o 
   3  31   4     3788.78     3663.18     99.32 o 
   4  31   4      659.31      703.45     85.41 o 
   5  31   4     1576.35     1568.36     75.17 o 
   6  31   4        0.38      125.85     49.45 o 
   7  31   4      555.30      587.95     64.10 o 
   8  31   4      430.57      521.95     60.16 o 
   9  31   4       10.98      -33.41     60.39 o 
  10  31   4      716.50      630.06     70.20 o 
  11  31   4        5.57      -47.36     78.48 o 
  12  31   4      356.63      265.03     96.79 o 
  13  31   4        3.73     -133.21    133.21 o 
  14  31   4       16.96      -42.45     98.66 o 
 -14  32   4        4.91       72.32     94.72 o 
 -13  32   4      298.97      237.31    186.08 o 
 -12  32   4       22.40      -28.55     83.94 o 
 -11  32   4       42.09      -21.62     79.82 o 
 -10  32   4      606.95      652.10     94.03 o 
  -9  32   4      261.38      168.35     71.61 o 
  -8  32   4     1491.29     1557.65     79.19 o 
  -7  32   4      183.46      151.24     48.48 o 
  -6  32   4       62.11       39.16     47.93 o 
  -5  32   4     4542.19     4492.04    114.38 o 
  -4  32   4     2408.85     2427.08     92.65 o 
  -3  32   4      695.25      665.27     46.39 o 
  -2  32   4      750.10      705.28     45.25 o 
  -1  32   4      255.61      282.23     44.66 o 
   0  32   4     1002.16     1018.55     56.74 o 
   1  32   4       95.51      258.76     40.97 o 
   2  32   4      782.24      814.80    129.63 o 
   3  32   4      440.85      480.48     49.48 o 
   4  32   4     1214.66     1166.58     68.25 o 
   5  32   4     2508.42     2598.98    149.21 o 
   6  32   4        7.90       22.51     48.59 o 
   7  32   4     1421.19     1543.99     81.24 o 
   8  32   4     2831.93     2821.71    100.09 o 
   9  32   4      403.30      361.15     62.83 o 
  10  32   4        4.54       -2.70     56.12 o 
  11  32   4      155.26       -8.80     82.95 o 
  12  32   4        1.68      -37.82     88.60 o 
  13  32   4       20.83       26.10     84.01 o 
  14  32   4       15.98       59.38    103.85 o 
 -14  33   4      124.73       49.48    201.31 o 
 -13  33   4      147.36      143.26     89.40 o 
 -12  33   4       39.87       16.37    133.51 o 
 -11  33   4      534.42      528.60    131.42 o 
 -10  33   4     1204.72     1218.24    107.85 o 
  -9  33   4     1312.27     1049.33    161.29 o 
  -8  33   4      601.80      741.58     65.49 o 
  -7  33   4      132.23      147.65     50.55 o 
  -6  33   4     2134.07     2086.74     86.33 o 
  -5  33   4     1399.25     1495.07     75.74 o 
  -4  33   4     3646.41     3595.11    107.19 o 
  -3  33   4      566.96      523.70     44.90 o 
  -2  33   4      593.15      767.63     47.84 o 
  -1  33   4       11.61       29.87     37.83 o 
   0  33   4      345.58      292.35     44.23 o 
   1  33   4     9699.36     9222.36    223.08 o 
   2  33   4      894.38      995.61     78.77 o 
   3  33   4      282.09      285.43     48.84 o 
   4  33   4     1395.09     1459.00     73.00 o 
   5  33   4      908.06      986.03     78.90 o 
   6  33   4     4453.07     4191.00    134.21 o 
   7  33   4      781.81      964.18     70.53 o 
   8  33   4      733.79      789.97     67.56 o 
   9  33   4      180.79      137.88     58.85 o 
  10  33   4      971.16     1056.72     81.51 o 
  11  33   4       97.15      -40.57     82.44 o 
  12  33   4      143.69      317.64     92.10 o 
  13  33   4      146.65      239.00    101.48 o 
  14  33   4       64.08      121.93    107.15 o 
 -14  34   4      142.23       -3.80     98.82 o 
 -13  34   4       19.47      132.16     97.40 o 
 -12  34   4      252.31      404.00    100.17 o 
 -11  34   4      164.64      257.36     83.25 o 
 -10  34   4      474.37      564.43    146.06 o 
  -9  34   4       20.38       -7.52     67.69 o 
  -8  34   4     2153.55     2111.57     90.78 o 
  -7  34   4      974.61      827.78     65.26 o 
  -6  34   4     2967.05     2624.78     93.97 o 
  -5  34   4      395.10      261.50     54.72 o 
  -4  34   4     1493.91     1614.50     76.44 o 
  -3  34   4       76.04       21.26     36.47 o 
  -2  34   4     3092.10     2932.49     90.87 o 
  -1  34   4       46.51      157.48     42.32 o 
   0  34   4      139.64       48.73     38.25 o 
   1  34   4      354.45      585.11     50.81 o 
   2  34   4     1518.75     1413.91     87.16 o 
   3  34   4      577.53      627.70     84.83 o 
   4  34   4        0.60       21.47     44.36 o 
   5  34   4      890.68      865.84     63.02 o 
   6  34   4      531.91      538.94     71.84 o 
   7  34   4      219.11      264.85     55.49 o 
   8  34   4     1906.85     1987.13     90.99 o 
   9  34   4       39.71      -10.49     53.45 o 
  10  34   4      711.67      917.21     80.14 o 
  11  34   4       47.81      -57.23     77.31 o 
  12  34   4      339.93      509.89    200.42 o 
  13  34   4       62.46       67.41     97.54 o 
 -14  35   4       32.86      -84.83    143.37 o 
 -13  35   4      224.08      209.49    108.12 o 
 -12  35   4      158.36       99.21    115.29 o 
 -11  35   4     1167.75     1449.52    120.66 o 
 -10  35   4      228.36      326.71     86.82 o 
  -9  35   4       18.61      118.40     75.81 o 
  -8  35   4       46.72      241.05     56.39 o 
  -7  35   4      176.95      196.96     53.47 o 
  -6  35   4       38.91       79.25     47.88 o 
  -5  35   4      835.45      605.09     60.62 o 
  -4  35   4      399.87      527.83     71.32 o 
  -3  35   4      398.14      380.40     44.84 o 
  -2  35   4       68.03       78.64     43.85 o 
  -1  35   4     3658.14     3486.72    101.82 o 
   0  35   4       99.45      170.26     44.85 o 
   1  35   4     4337.20     4307.38    187.04 o 
   2  35   4     3126.20     3211.84    195.04 o 
   3  35   4     1639.29     1862.00    101.63 o 
   4  35   4      748.44      596.75     72.00 o 
   5  35   4      113.22      278.46     55.46 o 
   6  35   4      343.07      390.85     64.25 o 
   7  35   4       13.19      -16.46     50.50 o 
   8  35   4      879.81     1117.53     78.09 o 
   9  35   4      134.16      180.99     58.73 o 
  10  35   4      139.66      187.49     65.88 o 
  11  35   4        0.30      -17.46     80.42 o 
  12  35   4       11.88      -31.03     90.64 o 
  13  35   4       34.01       -3.80     90.71 o 
 -13  36   4      368.22      291.15    103.17 o 
 -12  36   4        1.55      -55.76     86.10 o 
 -11  36   4       83.39      245.18     87.17 o 
 -10  36   4        1.22       59.69     75.75 o 
  -9  36   4      528.03      462.35     83.85 o 
  -8  36   4      344.51      327.84     60.40 o 
  -7  36   4        6.46      -48.79     48.79 o 
  -6  36   4      153.70      227.97     51.63 o 
  -5  36   4      446.21      444.91     51.35 o 
  -4  36   4      204.99      273.30     45.20 o 
  -3  36   4     1907.56     1845.54     80.91 o 
  -2  36   4      351.43      417.18     52.28 o 
  -1  36   4      114.98      244.63     47.85 o 
   0  36   4     3524.48     3288.86    143.98 o 
   1  36   4      325.81      348.96     67.50 o 
   2  36   4      313.25      444.33     76.76 o 
   3  36   4      180.65      259.29     62.08 o 
   4  36   4      309.11      480.26     91.10 o 
   5  36   4     3490.27     3742.67    110.54 o 
   6  36   4      291.91      241.76     56.55 o 
   7  36   4      229.82      235.47     61.56 o 
   8  36   4      139.81      169.72     59.42 o 
   9  36   4       30.04      -22.01     54.53 o 
  10  36   4      180.21      129.41     64.81 o 
  11  36   4       31.73      -33.39     83.67 o 
  12  36   4      291.40      270.14    100.52 o 
  13  36   4       28.68      -33.90     96.86 o 
 -13  37   4        0.73      151.46    162.18 o 
 -12  37   4        0.47       25.51     91.52 o 
 -11  37   4       98.76      236.17     92.93 o 
 -10  37   4       97.45       48.33     82.58 o 
  -9  37   4      255.35      245.98     84.09 o 
  -8  37   4       47.49      -34.55     51.88 o 
  -7  37   4      471.46      599.17     64.81 o 
  -6  37   4     1694.92     1513.03     80.03 o 
  -5  37   4     2212.38     1785.97     73.12 o 
  -4  37   4     2163.66     2098.09     87.45 o 
  -3  37   4      211.71      291.34     53.20 o 
  -2  37   4     4956.84     4622.94    136.17 o 
  -1  37   4     1192.67     1035.86     66.04 o 
   0  37   4       63.28      105.58     44.18 o 
   1  37   4     1431.64     1587.35     97.78 o 
   2  37   4        1.55       -8.90     58.22 o 
   3  37   4     1093.12      933.20    109.32 o 
   4  37   4      192.45      197.73    113.20 o 
   5  37   4      333.76      545.69     80.82 o 
   6  37   4      369.56      378.26     56.78 o 
   7  37   4      420.35      535.74     63.23 o 
   8  37   4       63.90       91.67     57.95 o 
   9  37   4      260.36      227.66     63.73 o 
  10  37   4       19.42      -69.88     69.88 o 
  11  37   4       73.70       97.34     88.32 o 
  12  37   4      126.36      158.72     94.52 o 
  13  37   4        0.00      -72.85     94.67 o 
 -13  38   4       33.79      121.13    101.86 o 
 -12  38   4      132.06      142.17    117.08 o 
 -11  38   4      124.91       87.87    133.21 o 
 -10  38   4      786.38      984.74    220.73 o 
  -9  38   4        0.62        7.63     71.34 o 
  -8  38   4        0.32      -49.94     49.94 o 
  -7  38   4       52.13       22.56     70.15 o 
  -6  38   4      419.94      512.63     60.58 o 
  -5  38   4      244.13      211.73     52.39 o 
  -4  38   4      696.83      821.63     64.68 o 
  -3  38   4      802.15      782.62     61.68 o 
  -2  38   4     4357.47     4311.10    115.03 o 
  -1  38   4      931.89      855.29     64.55 o 
   0  38   4        0.03      -33.42     44.89 o 
   1  38   4     2716.46     2850.32    199.22 o 
   2  38   4      186.90      262.24     62.94 o 
   3  38   4      801.35     1078.25    149.34 o 
   4  38   4     1637.09     1948.72    113.83 o 
   5  38   4     3708.72     3693.20    261.65 o 
   6  38   4      470.09      504.24     82.09 o 
   7  38   4        4.93       45.79     55.75 o 
   8  38   4       63.70      -22.07     57.30 o 
   9  38   4        4.32      143.83     64.02 o 
  10  38   4       17.57       15.18     64.63 o 
  11  38   4       84.21       41.85     87.52 o 
  12  38   4        1.32       19.61    146.95 o 
  13  38   4      194.04      101.35    104.53 o 
 -13  39   4      327.78      298.09    155.91 o 
 -12  39   4       20.36      -39.58     88.66 o 
 -11  39   4     1037.98      966.85    180.40 o 
 -10  39   4       39.48      146.02     87.86 o 
  -9  39   4      567.78      675.53     98.27 o 
  -8  39   4       27.55      -37.94     54.83 o 
  -7  39   4      606.41      777.05     69.72 o 
  -6  39   4     1041.03      984.79     79.05 o 
  -5  39   4     1065.07     1269.39     73.85 o 
  -4  39   4     2062.55     1905.56     86.31 o 
  -3  39   4     4152.68     4248.49    158.83 o 
  -2  39   4      308.59      478.68     58.35 o 
  -1  39   4     1362.75     1435.21    130.30 o 
   0  39   4      377.45      469.23     57.09 o 
   1  39   4      743.65      757.97     77.29 o 
   2  39   4      499.43      502.37     71.17 o 
   3  39   4     4622.61     4495.22    154.35 o 
   4  39   4       77.79      109.51     65.24 o 
   5  39   4     2749.08     2440.63    265.23 o 
   6  39   4      255.59      137.19     67.37 o 
   7  39   4       84.49      -30.87     72.28 o 
   8  39   4       84.73       79.19     58.20 o 
   9  39   4     3568.95     3636.63    156.60 o 
  10  39   4      118.47      141.87     75.12 o 
  11  39   4      153.88      173.24     92.09 o 
  12  39   4       38.04      -84.70     84.70 o 
 -12  40   4       83.39      154.35     96.79 o 
 -11  40   4      199.30      282.39     96.21 o 
 -10  40   4     1039.11      978.68    111.65 o 
  -9  40   4       31.52      -73.08     80.94 o 
  -8  40   4      937.99      990.93     78.16 o 
  -7  40   4      100.50      136.77     57.66 o 
  -6  40   4      466.75      506.07     62.47 o 
  -5  40   4       17.67       16.63     50.02 o 
  -4  40   4     1024.58     1135.65     99.56 o 
  -3  40   4      125.08      375.96     56.80 o 
  -2  40   4     2481.29     2221.52     91.68 o 
  -1  40   4       68.59      124.71     50.72 o 
   0  40   4      360.32      573.78    138.59 o 
   1  40   4      428.53      710.60    124.25 o 
   2  40   4      304.86      227.71     67.57 o 
   3  40   4      976.01     1027.18     92.24 o 
   4  40   4      160.67      143.70     64.83 o 
   5  40   4       67.70       77.68     63.82 o 
   6  40   4      368.36      274.67     78.48 o 
   7  40   4      101.65      -50.89     65.66 o 
   8  40   4      101.06      134.01     77.02 o 
   9  40   4      299.07      478.62     71.24 o 
  10  40   4     1288.44     1477.30     97.58 o 
  11  40   4       19.57      -41.37     94.98 o 
  12  40   4      353.92      425.91    104.21 o 
 -12  41   4      147.57      242.95    166.07 o 
 -11  41   4      179.66       79.94     86.29 o 
 -10  41   4       80.57      189.98     87.60 o 
  -9  41   4        4.93        3.22     77.69 o 
  -8  41   4      463.29      508.03     69.20 o 
  -7  41   4      139.84      100.03     71.02 o 
  -6  41   4      197.51      197.33     55.92 o 
  -5  41   4      723.28      683.10     66.27 o 
  -4  41   4     1426.54     1487.73     88.91 o 
  -3  41   4      447.89      530.06     61.18 o 
  -2  41   4     1675.60     1692.03     82.01 o 
  -1  41   4     1352.19     1351.41     76.25 o 
   0  41   4      554.44      754.19     86.21 o 
   1  41   4     5892.75     5195.61    163.65 o 
   2  41   4        4.34       -0.31     60.33 o 
   3  41   4      327.73      452.13     78.71 o 
   4  41   4     1505.20     1533.20    223.12 o 
   5  41   4      101.05      145.90     70.93 o 
   6  41   4      265.45      365.43     78.33 o 
   7  41   4       15.33      -69.59     69.59 o 
   8  41   4        3.74      -47.54     71.68 o 
   9  41   4        6.82       57.87     79.01 o 
  10  41   4       57.96      148.59     70.49 o 
  11  41   4       17.08      -17.62     85.70 o 
  12  41   4       19.37       -0.51     92.09 o 
 -12  42   4       12.37      -64.59     94.09 o 
 -11  42   4       76.92       24.44     89.52 o 
 -10  42   4        9.65      -95.03    114.40 o 
  -9  42   4        1.10      -76.50     76.50 o 
  -8  42   4        1.26      -11.95    100.36 o 
  -7  42   4       43.95       49.53     66.16 o 
  -6  42   4      373.86      444.25     62.44 o 
  -5  42   4       64.69      109.00     52.61 o 
  -4  42   4       84.73      187.86     54.59 o 
  -3  42   4       34.66      166.99     52.56 o 
  -2  42   4      102.42      177.87     52.87 o 
  -1  42   4      902.28      925.74     68.58 o 
   0  42   4       96.20      200.12     68.43 o 
   1  42   4      176.71      347.67     97.07 o 
   2  42   4      143.26       12.82     62.17 o 
   3  42   4       90.99       72.88     65.31 o 
   4  42   4        0.21      146.56     69.57 o 
   5  42   4     1153.56     1054.03     97.78 o 
   6  42   4       90.54      174.04     74.85 o 
   7  42   4      191.70       28.40     72.17 o 
   8  42   4       26.44      -33.60     74.59 o 
   9  42   4       74.08       90.38     81.22 o 
  10  42   4       26.85        1.19    110.51 o 
  11  42   4      175.56      158.68     95.47 o 
 -11  43   4       20.00      -86.94     88.90 o 
 -10  43   4       25.45      -54.76     87.85 o 
  -9  43   4       44.96      -31.06    116.49 o 
  -8  43   4      397.47      337.51    127.84 o 
  -7  43   4      765.51      847.41     92.17 o 
  -6  43   4       22.06      -26.49     53.33 o 
  -5  43   4       10.24      -11.33     50.51 o 
  -4  43   4     1824.43     1744.99    104.88 o 
  -3  43   4     1296.18     1323.83    124.31 o 
  -2  43   4     1001.29      932.71     71.50 o 
  -1  43   4       23.00      -60.79     60.79 o 
   0  43   4     1606.13     1514.08    104.33 o 
   1  43   4      140.11       71.72     68.85 o 
   2  43   4      449.11      471.05    114.40 o 
   3  43   4      103.16       84.55     68.00 o 
   4  43   4      272.95      285.94    119.47 o 
   5  43   4      248.85      228.33     76.47 o 
   6  43   4       73.60       25.19     74.83 o 
   7  43   4      120.32      177.22     82.29 o 
   8  43   4        1.32       33.17     74.13 o 
   9  43   4      655.85      800.44    243.72 o 
  10  43   4      192.90      143.96    117.68 o 
  11  43   4       86.98       -7.17    130.82 o 
 -11  44   4       46.63      158.90    137.99 o 
 -10  44   4       35.66      113.50    130.23 o 
  -9  44   4        9.02      -47.19    116.49 o 
  -8  44   4      615.28      559.13    136.20 o 
  -7  44   4      185.27      230.01     74.31 o 
  -6  44   4       64.66       -3.27     54.54 o 
  -5  44   4        0.08       10.18     68.01 o 
  -4  44   4        2.22       48.23     52.48 o 
  -3  44   4      108.51      198.71     55.77 o 
  -2  44   4      147.08      149.98     55.78 o 
  -1  44   4        4.85       48.20     65.41 o 
   0  44   4      573.15      561.08     90.20 o 
   1  44   4       21.98       17.09     63.39 o 
   2  44   4     1377.16     1338.88    102.48 o 
   3  44   4      511.85      676.53    168.46 o 
   4  44   4     2203.91     1914.48    118.47 o 
   5  44   4        2.50       67.77     92.89 o 
   6  44   4     1034.78     1150.85    104.69 o 
   7  44   4       50.85       91.36     76.46 o 
   8  44   4      428.33      402.16     91.61 o 
   9  44   4        1.62      -76.26     76.26 o 
  10  44   4       10.47      -61.53    123.65 o 
 -11  45   4      184.46      154.72    139.19 o 
 -10  45   4       68.81     -112.90    112.90 o 
  -9  45   4      350.67      278.37    133.81 o 
  -8  45   4        1.24       19.71    117.68 o 
  -7  45   4      324.45      491.74     78.87 o 
  -6  45   4      195.73      289.92     81.02 o 
  -5  45   4     1426.86     1754.79     90.88 o 
  -4  45   4       17.71       62.65     57.29 o 
  -3  45   4     1525.92     1403.51     82.85 o 
  -2  45   4      583.08      641.82     66.80 o 
  -1  45   4     4229.65     3907.03    151.84 o 
   0  45   4       91.25       57.36     92.29 o 
   1  45   4     1076.92     1065.22     96.28 o 
   2  45   4      396.45      533.13     87.22 o 
   3  45   4     1502.34     1545.23    114.45 o 
   4  45   4      311.17      237.22     78.33 o 
   5  45   4     2896.02     2723.38    141.29 o 
   6  45   4      251.93      319.90     85.44 o 
   7  45   4      769.01      893.61    104.54 o 
   8  45   4      278.05      391.35    107.23 o 
   9  45   4        2.04       17.83     82.84 o 
  10  45   4       20.34      -78.85    125.45 o 
 -10  46   4       42.13     -120.67    120.67 o 
  -9  46   4      476.19      439.06    139.78 o 
  -8  46   4      178.10     -101.55    115.29 o 
  -7  46   4       81.79       68.28     61.03 o 
  -6  46   4      578.97      709.58     93.35 o 
  -5  46   4        3.97        2.61     66.51 o 
  -4  46   4      684.57      536.40     67.01 o 
  -3  46   4      357.52      471.72     65.98 o 
  -2  46   4      289.98      468.69     93.79 o 
  -1  46   4      116.10      356.50     79.75 o 
   0  46   4      271.86      182.88     73.89 o 
   1  46   4      845.15     1033.78     97.70 o 
   2  46   4        0.52      -67.39     67.39 o 
   3  46   4       12.62       60.09     75.78 o 
   4  46   4       21.72      -30.43     72.18 o 
   5  46   4      215.89      303.57     87.42 o 
   6  46   4        8.49     -102.54    139.19 o 
   7  46   4        2.78       56.78    114.10 o 
   8  46   4       37.37       67.52     85.22 o 
   9  46   4      104.59      282.22     88.43 o 
  10  46   4       36.50      -37.63    115.89 o 
 -10  47   4      156.29      274.19    141.58 o 
  -9  47   4       33.38      134.41    129.03 o 
  -8  47   4       34.57     -108.72    108.72 o 
  -7  47   4       39.33      -59.26     59.26 o 
  -6  47   4       75.03       22.91     72.78 o 
  -5  47   4      476.70      419.59     68.21 o 
  -4  47   4       29.23       15.73     55.90 o 
  -3  47   4      539.74      487.02     66.89 o 
  -2  47   4      355.69      342.45     79.82 o 
  -1  47   4      342.72      417.10     84.41 o 
   0  47   4      190.28      150.60     73.86 o 
   1  47   4      288.77      384.49     82.16 o 
   2  47   4      352.28      315.27     80.53 o 
   3  47   4      377.65      318.98    106.33 o 
   4  47   4       28.42       -5.90     71.81 o 
   5  47   4      362.71      527.52     94.94 o 
   6  47   4      115.47      158.47     81.21 o 
   7  47   4        7.06      -12.18     78.16 o 
   8  47   4       98.14       16.57     79.66 o 
   9  47   4      166.82      113.16    116.78 o 
 -10  48   4        0.18      -51.37    130.23 o 
  -9  48   4      128.04      212.66    132.02 o 
  -8  48   4        5.63      -25.69    113.50 o 
  -7  48   4        7.04       41.72     62.94 o 
  -6  48   4       11.84      -42.02     75.60 o 
  -5  48   4      383.50      325.88     82.71 o 
  -4  48   4       68.89      -16.53     56.37 o 
  -3  48   4       51.91      -26.59     54.25 o 
  -2  48   4      327.59      362.30     84.23 o 
  -1  48   4      178.33      222.46     85.12 o 
   0  48   4       34.36      122.01     77.47 o 
   1  48   4       41.57       88.12     96.18 o 
   2  48   4       14.52      -66.74     66.74 o 
   3  48   4      161.51      103.08     78.35 o 
   4  48   4      192.14      226.36     83.61 o 
   5  48   4       77.41      -17.60    103.64 o 
   6  48   4       10.11     -109.46    113.50 o 
   7  48   4       70.18       58.98     84.68 o 
   8  48   4       15.82      -79.20     79.20 o 
   9  48   4      358.28      457.99     97.77 o 
  -9  49   4      284.85      170.25    132.62 o 
  -8  49   4       43.14     -109.32    112.90 o 
  -7  49   4      160.56       88.71     64.37 o 
  -6  49   4      222.89       55.25     77.20 o 
  -5  49   4      301.83      288.02    111.71 o 
  -4  49   4      242.69      271.30     99.66 o 
  -3  49   4      172.11      202.08     61.23 o 
  -2  49   4        1.10       27.03     69.91 o 
  -1  49   4      217.68       15.87     72.52 o 
   0  49   4     1126.55     1106.10    136.20 o 
   1  49   4     1323.52     1445.83    113.60 o 
   2  49   4      243.46      257.96     85.07 o 
   3  49   4      302.16      324.22     86.25 o 
   4  49   4      185.22      293.96     86.63 o 
   5  49   4      109.72      -13.81     79.67 o 
   6  49   4       21.89      -27.24     80.75 o 
   7  49   4      466.96      452.49    100.11 o 
   8  49   4      101.00       81.31     87.59 o 
   9  49   4       55.27      155.31    126.04 o 
  -9  50   4       26.74      151.13    135.00 o 
  -8  50   4       19.22      -84.83    116.49 o 
  -7  50   4       33.79      -57.54     76.36 o 
  -6  50   4      163.37       59.14     79.83 o 
  -5  50   4       28.13      -12.76     77.69 o 
  -4  50   4       15.79      -56.59     56.59 o 
  -3  50   4       94.85      111.69     71.86 o 
  -2  50   4      100.93      132.52     79.50 o 
  -1  50   4       70.80       61.00     74.31 o 
   0  50   4        8.37      149.88     82.16 o 
   1  50   4       23.39      -17.90     90.20 o 
   2  50   4     1178.25     1309.20    116.79 o 
   3  50   4        2.60        2.65    111.71 o 
   4  50   4     1619.88     1496.31    144.26 o 
   5  50   4      407.05      278.88    126.04 o 
   6  50   4      662.66      594.27    103.07 o 
   7  50   4        6.12      -82.99     82.99 o 
   8  50   4      168.46      118.14     91.85 o 
  -8  51   4       88.20       93.19    124.85 o 
  -7  51   4       21.02       28.35     81.94 o 
  -6  51   4       64.88        6.52     80.94 o 
  -5  51   4      225.54      172.14     91.40 o 
  -4  51   4       73.91        1.57    184.29 o 
  -3  51   4      198.33      263.07     84.29 o 
  -2  51   4     1765.23     1953.19    124.93 o 
  -1  51   4       76.97        8.40     78.63 o 
   0  51   4     1953.03     1982.71    146.65 o 
   1  51   4      204.39      207.23     83.38 o 
   2  51   4      954.51     1086.53    108.97 o 
   3  51   4       33.54      -67.97     78.53 o 
   4  51   4      216.95      465.26    132.62 o 
   5  51   4       82.32      179.39    100.36 o 
   6  51   4       55.06      100.12    119.77 o 
   7  51   4      578.52      588.70    106.38 o 
   8  51   4       32.44     -100.95    118.88 o 
  -8  52   4       12.26       67.50    128.43 o 
  -7  52   4      108.00       67.70     82.54 o 
  -6  52   4       13.59       54.64     64.05 o 
  -5  52   4        5.90      -59.44     76.45 o 
  -4  52   4       89.93      -51.37    111.71 o 
  -3  52   4        8.31       35.69     74.83 o 
  -2  52   4       29.33      136.44     79.99 o 
  -1  52   4       99.46      -33.30     74.12 o 
   0  52   4      376.12      479.96     96.24 o 
   1  52   4       28.83      -74.33     74.33 o 
   2  52   4       38.82       36.40     81.05 o 
   3  52   4       60.87        0.97     76.65 o 
   4  52   4       52.90      128.08     83.38 o 
   5  52   4        2.42       82.72     82.92 o 
   6  52   4        9.62      -54.80    101.85 o 
   7  52   4        8.61      -19.32     87.42 o 
  -7  53   4        0.65      -41.02     81.29 o 
  -6  53   4       10.18       -3.77     66.84 o 
  -5  53   4       80.66       43.82     82.16 o 
  -4  53   4       58.77      -22.10    112.90 o 
  -3  53   4        0.21       85.50     78.59 o 
  -2  53   4        2.80       21.91     77.80 o 
  -1  53   4       97.77       95.90     84.13 o 
   0  53   4       13.68      -62.43     75.86 o 
   1  53   4       37.68      -20.59     75.99 o 
   2  53   4       45.13       89.45     76.89 o 
   3  53   4      221.81      175.54     88.40 o 
   4  53   4       10.71       74.59     81.31 o 
   5  53   4        0.20       39.12     85.47 o 
   6  53   4        0.12      125.05     91.39 o 
   7  53   4       32.35      -30.47    124.85 o 
  -6  54   4       38.18       58.43     67.75 o 
  -5  54   4      265.95      338.32    105.43 o 
  -4  54   4      110.30      105.73    116.49 o 
  -3  54   4      114.99       78.85    113.50 o 
  -2  54   4        1.63       37.26    132.02 o 
  -1  54   4        8.54      140.85     82.04 o 
   0  54   4        5.28      -71.31     80.79 o 
   1  54   4       26.38      -28.53    108.42 o 
   2  54   4        1.87      -68.16     76.33 o 
   3  54   4       16.41       42.17     86.14 o 
   4  54   4      440.76      298.69    110.81 o 
   5  54   4       23.58      -83.64     83.64 o 
   6  54   4       24.62       13.00     86.07 o 
  -5  55   4       94.77       82.44    127.24 o 
  -4  55   4      571.42      683.98    152.33 o 
  -3  55   4      325.68      422.34    130.82 o 
  -2  55   4      144.97       36.13     81.99 o 
  -1  55   4     1942.71     2131.21    140.65 o 
   0  55   4      145.41      306.06     97.07 o 
   1  55   4      546.57      644.07    138.89 o 
   2  55   4        0.84      -52.15     84.20 o 
   3  55   4      224.32      317.93    101.25 o 
   4  55   4       24.38       -9.20     85.52 o 
   5  55   4       17.36      -20.77     88.60 o 
  -5  56   4        1.92      -94.38    119.47 o 
  -4  56   4       49.72      173.83    132.62 o 
  -3  56   4       13.69       57.35    127.24 o 
  -2  56   4        4.90       47.29     98.86 o 
  -1  56   4       65.53      237.39     94.08 o 
   0  56   4      584.64      700.57    108.21 o 
   1  56   4        1.52       30.73     81.49 o 
   2  56   4      121.77       71.38     85.50 o 
   3  56   4       80.11      153.79     94.15 o 
   4  56   4       66.51      -32.00    123.06 o 
  -3  57   4       54.19      -14.93    113.50 o 
  -2  57   4      127.57       44.80    127.84 o 
  -1  57   4      118.00      112.64     92.59 o 
   0  57   4      679.55      760.66    112.30 o 
   1  57   4      137.99       61.53     89.55 o 
   2  57   4       63.32       44.34     87.69 o 
   3  57   4       68.93       71.07     88.75 o 
  -1  58   4       43.66      120.07    121.86 o 
   0  58   4      145.99      139.19    126.64 o 
   1  58   4       24.13      -88.41    114.69 o 
 -17   0   5       38.18       -4.77     92.17 o 
 -15   0   5       80.55       -8.52     84.97 o 
 -13   0   5      978.17     1423.26    105.05 o 
 -11   0   5      493.49      432.87     67.57 o 
  -9   0   5      368.89      373.05     65.46 o 
  -7   0   5    38159.05    35459.01    573.31 o 
  -5   0   5    18357.29    17567.71    309.41 o 
  -3   0   5      786.89      811.00     47.60 o 
   1   0   5       28.43        3.58     41.22 o 
   3   0   5     2742.25     2670.66     73.16 o 
   5   0   5    12461.58    12039.62    217.14 o 
   7   0   5     6160.39     5858.63    135.33 o 
   9   0   5     1557.09     1324.51     75.64 o 
  11   0   5        7.29      -25.09     99.76 o 
  13   0   5      205.69      505.37    136.20 o 
  15   0   5      382.14      416.96    151.13 o 
 -17   1   5       30.81      -49.89     63.89 o 
 -16   1   5        1.04      -50.85     61.13 o 
 -15   1   5      148.45      125.38     61.55 o 
 -14   1   5        4.06      -50.25     52.95 o 
 -13   1   5      117.00       93.50     52.40 o 
 -12   1   5      419.05      301.74     51.41 o 
 -11   1   5     1108.44     1148.54     63.72 o 
 -10   1   5     1228.68     1157.74     61.43 o 
  -9   1   5     3019.84     2492.02     75.28 o 
  -8   1   5       49.53      -30.54     30.54 o 
  -7   1   5     2722.99     2898.79     73.49 o 
  -6   1   5    29957.29    28257.08    380.69 o 
  -5   1   5     1310.58     1547.55     51.73 o 
  -4   1   5    22508.34    22963.06    269.64 o 
  -3   1   5        2.29       67.89     40.21 o 
  -2   1   5    28447.87    30828.20    391.83 o 
  -1   1   5    26844.37    25288.54    325.14 o 
   0   1   5    78469.33    79624.66   1190.47 o 
   1   1   5      421.64      288.67     29.23 o 
   2   1   5      600.46      680.46     38.28 o 
   3   1   5    22731.16    23942.46    269.88 o 
   4   1   5    21584.46    20569.55    246.54 o 
   5   1   5     3376.41     3776.16    101.77 o 
   6   1   5    28002.86    27127.43    411.57 o 
   7   1   5      989.53      970.28     42.12 o 
   8   1   5     9667.81     8813.74    190.64 o 
   9   1   5     1131.88     1137.01     65.28 o 
  10   1   5      973.75      682.41     88.25 o 
  11   1   5       86.80      155.49     77.93 o 
  12   1   5     1528.01     1455.77    113.40 o 
  13   1   5      368.56      489.77     97.08 o 
  14   1   5      229.05      133.44     93.95 o 
  15   1   5      129.16       95.77     97.77 o 
  16   1   5       16.92      -97.36     97.36 o 
 -17   2   5       38.68       -7.41     65.21 o 
 -16   2   5       71.59      103.34     72.34 o 
 -15   2   5       45.49      -17.24     60.01 o 
 -14   2   5        8.24      -51.25     51.25 o 
 -13   2   5       70.82       89.28     50.75 o 
 -12   2   5       72.48       25.96     58.89 o 
 -11   2   5        9.17       92.14     44.68 o 
 -10   2   5    10157.77    10053.28    160.40 o 
  -9   2   5      326.41      270.65     43.80 o 
  -8   2   5      333.33      283.48     38.07 o 
  -7   2   5       20.57       34.26     46.13 o 
  -6   2   5     1803.92     1909.66     51.62 o 
  -5   2   5        2.20       62.78     58.03 o 
  -4   2   5     2864.61     2818.22     85.62 o 
  -3   2   5     1730.70     1475.37     90.51 o 
  -2   2   5    21133.27    20401.17    232.20 o 
  -1   2   5       79.11       84.53     23.11 o 
   0   2   5     9460.11    10047.91    182.53 o 
   1   2   5      413.72      245.74     27.67 o 
   2   2   5     7773.79     7170.11    121.01 o 
   3   2   5      922.03     1140.30     31.69 o 
   4   2   5      408.25      600.91     26.60 o 
   5   2   5    31609.15    32614.52    362.77 o 
   6   2   5      255.22      321.34     33.45 o 
   7   2   5       81.89       26.81     26.69 o 
   8   2   5      384.55      493.60     36.59 o 
   9   2   5       74.60       -4.32     41.60 o 
  10   2   5      471.00      562.12     80.70 o 
  11   2   5     4480.79     3994.85    153.29 o 
  12   2   5     1566.42     1425.81    105.15 o 
  13   2   5       10.42       73.77     84.90 o 
  14   2   5      594.92      723.14    108.53 o 
  15   2   5      425.81      452.56    109.31 o 
  16   2   5       16.79       26.20    103.27 o 
 -17   3   5        0.28      -61.45     61.45 o 
 -16   3   5        4.69      -18.62     62.33 o 
 -15   3   5      276.90       85.06     61.54 o 
 -14   3   5       80.81       44.28     54.28 o 
 -13   3   5       14.14       75.99     58.98 o 
 -12   3   5      884.96      743.14     59.66 o 
 -11   3   5      494.40      573.57     54.22 o 
 -10   3   5     2238.47     2495.26    123.56 o 
  -9   3   5       15.93       17.16     40.43 o 
  -8   3   5     3035.54     2931.78     74.17 o 
  -7   3   5       46.47       91.19     48.63 o 
  -6   3   5      281.42      342.29     34.39 o 
  -5   3   5    25006.20    23816.81    247.00 o 
  -4   3   5     9124.22     9041.79    110.00 o 
  -3   3   5    39350.50    39761.67    496.73 o 
  -2   3   5    22758.88    23120.53    300.53 o 
  -1   3   5     1377.46     1462.00     39.19 o 
   0   3   5    12780.85    13257.62    191.37 o 
   1   3   5     5542.91     4924.69     92.02 o 
   2   3   5     6830.27     6908.32    118.55 o 
   3   3   5     1424.64     1302.65     41.26 o 
   4   3   5    13127.81    14256.18    173.11 o 
   5   3   5     2146.68     2273.14     69.28 o 
   6   3   5      950.25      946.25     51.91 o 
   7   3   5      688.66      764.07     48.62 o 
   8   3   5      415.04      347.73     33.73 o 
   9   3   5        0.27      -15.43     40.87 o 
  10   3   5     1575.85     1609.25    107.50 o 
  11   3   5      544.48      581.91    109.32 o 
  12   3   5      215.08      423.32     89.55 o 
  13   3   5      100.96       -4.88     84.56 o 
  14   3   5     1715.52     2054.10    137.77 o 
  15   3   5       21.04        3.68     96.08 o 
  16   3   5      154.97       44.95    105.18 o 
 -17   4   5       48.45       55.34     79.21 o 
 -16   4   5      248.84      183.24     66.96 o 
 -15   4   5       37.92      -74.67     74.67 o 
 -14   4   5      108.10       65.67     52.71 o 
 -13   4   5       34.99      -11.18     50.03 o 
 -12   4   5      214.03      238.83     50.48 o 
 -11   4   5     2295.07     2226.50     78.83 o 
 -10   4   5     2912.28     2742.25    142.25 o 
  -9   4   5     4146.08     3770.23    110.01 o 
  -8   4   5     1042.21      878.63     46.85 o 
  -7   4   5     9938.53     9197.25    136.94 o 
  -6   4   5      894.16     1038.37     45.54 o 
  -5   4   5     2525.48     2464.04     51.23 o 
  -4   4   5       22.61       66.41     34.89 o 
  -3   4   5    12085.19    12587.84    158.83 o 
  -2   4   5     3433.17     3463.52     62.32 o 
  -1   4   5     7263.97     6625.80     93.34 o 
   0   4   5    26872.09    27708.32    308.29 o 
   1   4   5      235.93      159.67     28.96 o 
   2   4   5      602.00      818.75    126.35 o 
   3   4   5     2990.56     3131.91     56.03 o 
   4   4   5       26.86       82.51     32.31 o 
   5   4   5    18761.04    17952.37    191.83 o 
   6   4   5     2502.81     2608.18     65.30 o 
   7   4   5     5747.28     5351.82     88.39 o 
   8   4   5     4571.82     3882.76     97.00 o 
   9   4   5     1394.35     1364.06    107.79 o 
  10   4   5      526.18      621.16     60.53 o 
  11   4   5     1016.99     1116.24    100.36 o 
  12   4   5      312.04      453.85     90.06 o 
  13   4   5     1217.81     1276.70    116.40 o 
  14   4   5      109.25      187.48     93.73 o 
  15   4   5      510.44      632.54    114.58 o 
  16   4   5       53.75      156.81    106.16 o 
 -17   5   5        2.66       87.02     82.13 o 
 -16   5   5        2.48      -37.55     61.60 o 
 -15   5   5        3.44      -41.20     59.26 o 
 -14   5   5      139.64      104.97     55.39 o 
 -13   5   5      427.12      466.63     59.45 o 
 -12   5   5     1746.68     1619.49     74.31 o 
 -11   5   5     1967.25     1958.19     76.12 o 
 -10   5   5     3133.31     3069.69     87.27 o 
  -9   5   5     1006.50      940.37     62.08 o 
  -8   5   5     1769.90     1865.17     68.29 o 
  -7   5   5        5.06       85.15     44.14 o 
  -6   5   5      691.12      720.10     66.58 o 
  -5   5   5     1245.65      970.76     39.76 o 
  -4   5   5    23463.69    24263.68    249.97 o 
  -3   5   5      756.04      920.84     37.25 o 
  -2   5   5    49748.04    48824.62    526.36 o 
  -1   5   5       27.66        3.81     39.47 o 
   0   5   5    11947.87    12767.78    188.22 o 
   1   5   5      750.64      672.19     35.16 o 
   2   5   5    77548.11    74724.44    923.03 o 
   3   5   5     9690.92     9072.83    106.07 o 
   4   5   5    28801.81    25689.50    259.75 o 
   5   5   5      332.88      423.52     26.04 o 
   6   5   5       40.77       84.46     21.05 o 
   7   5   5      540.32      540.92     30.66 o 
   8   5   5     8867.57     8701.03    157.82 o 
   9   5   5      181.12      226.96     48.84 o 
  10   5   5       92.14       60.55     52.16 o 
  11   5   5     1900.53     1782.05    111.91 o 
  12   5   5      690.60      786.22    112.01 o 
  13   5   5       79.94      104.70     84.23 o 
  14   5   5      332.54      285.22     97.85 o 
  15   5   5      300.17      267.71    176.52 o 
  16   5   5      524.01      529.28    281.36 o 
 -17   6   5      118.51       53.76     96.44 o 
 -16   6   5      237.16      206.91     67.03 o 
 -15   6   5       61.38       49.63     61.37 o 
 -14   6   5      311.77      321.12     60.72 o 
 -13   6   5      460.77      360.53     56.84 o 
 -12   6   5      961.94      984.50     63.95 o 
 -11   6   5       63.24      220.90     49.39 o 
 -10   6   5      889.24      938.55     60.15 o 
  -9   6   5       83.57      114.08     41.22 o 
  -8   6   5     4569.54     3835.60     83.76 o 
  -7   6   5      364.64      529.94     43.54 o 
  -6   6   5     1719.87     1944.82     45.48 o 
  -5   6   5     1057.47     1155.79     40.30 o 
  -4   6   5    78409.69    77428.67    859.38 o 
  -3   6   5     4606.03     3819.00     67.73 o 
  -2   6   5     2821.77     2986.31     58.06 o 
  -1   6   5     2779.11     2832.76     77.17 o 
   0   6   5       70.71       82.83     18.02 o 
   1   6   5     8465.87     7542.57    123.62 o 
   2   6   5     1869.75     2111.95    125.80 o 
   3   6   5     7132.70     7000.01     86.61 o 
   4   6   5     3213.09     2884.30     49.96 o 
   5   6   5    11225.06     9831.77    117.20 o 
   6   6   5     1536.81     1510.72     39.24 o 
   7   6   5     5135.43     4583.41    144.94 o 
   8   6   5      374.96      432.38     69.25 o 
   9   6   5     4889.18     4702.42    115.78 o 
  10   6   5     2346.18     2233.33     88.77 o 
  11   6   5      179.49      161.88     76.63 o 
  12   6   5      206.21      233.46     95.28 o 
  13   6   5        0.43        6.83     83.43 o 
  14   6   5      720.27      816.56    107.35 o 
  15   6   5      119.69      -35.99     97.67 o 
  16   6   5        5.40      141.33    109.19 o 
 -17   7   5        6.48      -59.57     93.90 o 
 -16   7   5      108.60       61.04     64.24 o 
 -15   7   5     1069.15     1020.02     77.78 o 
 -14   7   5      143.45      122.60     64.19 o 
 -13   7   5       51.15       84.47     51.21 o 
 -12   7   5        6.53      -32.64     68.89 o 
 -11   7   5     1504.06     1485.50     70.20 o 
 -10   7   5       10.35      -29.17     50.04 o 
  -9   7   5    10065.79     8730.44    142.03 o 
  -8   7   5      371.93      364.98     39.64 o 
  -7   7   5    25132.80    22805.48    249.48 o 
  -6   7   5     5512.26     5357.14     79.15 o 
  -5   7   5     3011.21     3128.58     52.93 o 
  -4   7   5    66916.30    67720.05    827.10 o 
  -3   7   5     1447.64     1273.77     41.81 o 
  -2   7   5      137.73      105.12     20.20 o 
  -1   7   5       59.39       39.16     18.72 o 
   0   7   5     7569.07     7085.73     97.78 o 
   1   7   5     3741.44     3896.80     63.65 o 
   2   7   5    14089.63    13538.48    168.89 o 
   3   7   5    11173.30    10823.14    146.59 o 
   4   7   5     6762.36     6614.52     84.52 o 
   5   7   5     2999.68     3268.94     69.73 o 
   6   7   5     4146.45     4635.93     70.07 o 
   7   7   5     3103.95     3133.92     73.39 o 
   8   7   5     9803.53     8772.58    217.28 o 
   9   7   5       32.05      222.32     47.97 o 
  10   7   5     2457.68     2535.88     98.86 o 
  11   7   5      856.70      925.78     68.73 o 
  12   7   5      297.00      178.17     82.63 o 
  13   7   5       26.75       22.74     78.56 o 
  14   7   5       92.80       88.21     93.36 o 
  15   7   5       89.79      216.93    106.13 o 
  16   7   5       53.59       50.62    124.85 o 
 -17   8   5       73.38       53.74    140.68 o 
 -16   8   5       12.26      -47.62     69.82 o 
 -15   8   5        2.41       25.26     86.65 o 
 -14   8   5       40.64       24.00     54.84 o 
 -13   8   5        6.77       -9.97     49.01 o 
 -12   8   5      157.98      129.77     52.84 o 
 -11   8   5       37.12      127.49     46.40 o 
 -10   8   5      366.55      359.69     60.44 o 
  -9   8   5     1855.85     1900.86     98.12 o 
  -8   8   5     1628.97     1430.69     58.77 o 
  -7   8   5    19931.48    19543.07    246.85 o 
  -6   8   5     3774.39     3129.92     57.56 o 
  -5   8   5     9306.38     9301.71    115.51 o 
  -4   8   5     2413.56     2911.94     63.06 o 
  -3   8   5     8393.19     9248.28    124.49 o 
  -2   8   5    11851.64    12096.30    151.88 o 
  -1   8   5     5735.49     5756.98     85.28 o 
   0   8   5     3277.68     2949.18     55.00 o 
   1   8   5      299.52      302.34     29.75 o 
   2   8   5    14157.17    14714.42    181.48 o 
   3   8   5       70.24       65.54     15.01 o 
   4   8   5      476.14      708.81    109.33 o 
   5   8   5     1337.58     1435.12     50.01 o 
   6   8   5      451.29      489.69     26.65 o 
   7   8   5     1197.73     1166.19     51.99 o 
   8   8   5      763.86      964.58     59.75 o 
   9   8   5     6545.52     5862.94    130.06 o 
  10   8   5      841.56      757.99     65.09 o 
  11   8   5      306.06      529.95     62.51 o 
  12   8   5      496.89      622.28     93.12 o 
  13   8   5     1936.54     1708.17    125.90 o 
  14   8   5        6.46      -69.29     88.05 o 
  15   8   5      253.05      193.16    114.40 o 
  16   8   5        0.15      -38.16     98.81 o 
 -17   9   5       24.54      -25.69    167.86 o 
 -16   9   5       22.48       27.01     94.99 o 
 -15   9   5      184.83      181.37     77.94 o 
 -14   9   5       50.17      -42.37     52.42 o 
 -13   9   5      566.18      564.75     61.30 o 
 -12   9   5     2112.14     2071.03     84.08 o 
 -11   9   5     1921.81     1963.55    104.42 o 
 -10   9   5       63.24       54.22     44.31 o 
  -9   9   5       30.06       27.65     41.37 o 
  -8   9   5     2562.57     2262.12     67.46 o 
  -7   9   5     2351.96     2313.94     58.99 o 
  -6   9   5     1421.78     1361.91     42.51 o 
  -5   9   5    44214.00    44166.56    484.58 o 
  -4   9   5       24.98       47.63     23.15 o 
  -3   9   5     2237.94     2106.84     49.95 o 
  -2   9   5     3926.72     3973.63     67.97 o 
  -1   9   5     3570.33     4020.78     68.26 o 
   0   9   5    11046.07    10972.15    137.71 o 
   1   9   5     4819.19     4550.45     70.60 o 
   2   9   5    17183.61    15981.40    195.29 o 
   3   9   5       48.86      -12.92     22.33 o 
   4   9   5    29620.32    28948.30    332.04 o 
   5   9   5        2.91        2.81     54.20 o 
   6   9   5      765.65      654.62     50.59 o 
   7   9   5      119.07      164.85     32.86 o 
   8   9   5     1627.32     1557.41     61.01 o 
   9   9   5      190.22      440.10     45.97 o 
  10   9   5       47.62      120.53     51.55 o 
  11   9   5       26.06       -2.81     54.80 o 
  12   9   5       30.49       -8.78     75.99 o 
  13   9   5      132.38      358.05    135.60 o 
  14   9   5      603.85      463.26    107.59 o 
  15   9   5      378.37      282.12    112.17 o 
  16   9   5      245.44      174.27    104.95 o 
 -17  10   5       18.14       90.07     97.87 o 
 -16  10   5       74.30      103.92     97.42 o 
 -15  10   5       66.89       30.59     74.03 o 
 -14  10   5        2.38      -50.84     50.84 o 
 -13  10   5       29.44       46.45     51.42 o 
 -12  10   5       15.27       86.78     50.57 o 
 -11  10   5     1037.37     1141.08     64.99 o 
 -10  10   5     1947.25     1955.39     76.01 o 
  -9  10   5     4183.45     3818.50     91.04 o 
  -8  10   5      650.86      614.65     41.27 o 
  -7  10   5     9250.94     8449.94    111.78 o 
  -6  10   5     8525.29     8256.23    119.85 o 
  -5  10   5     1314.85     1421.83     92.81 o 
  -4  10   5     2407.85     1831.39     48.87 o 
  -3  10   5      188.68      376.77     56.48 o 
  -2  10   5       16.55      -17.78     17.78 o 
  -1  10   5    22344.14    22166.92    254.15 o 
   0  10   5     2462.57     2097.74     46.73 o 
   1  10   5       20.01       57.79     34.32 o 
   2  10   5    10034.74    10617.70    140.59 o 
   3  10   5      582.12      748.52     47.94 o 
   4  10   5     2661.39     2620.62    112.10 o 
   5  10   5     4656.91     4816.50     87.71 o 
   6  10   5      296.87      309.63     41.85 o 
   7  10   5     3238.66     2967.18     72.54 o 
   8  10   5       90.44       62.82     42.34 o 
   9  10   5     1296.46     1254.89     60.61 o 
  10  10   5     2266.89     2441.23     78.58 o 
  11  10   5     1945.76     1966.83     91.64 o 
  12  10   5        0.45      -32.22     74.87 o 
  13  10   5      505.35      733.01    102.63 o 
  14  10   5        0.91       40.09     89.89 o 
  15  10   5      489.44      499.02    114.68 o 
  16  10   5       27.91      -76.46    146.95 o 
 -17  11   5      101.26      173.12    107.85 o 
 -16  11   5        8.32      163.07     94.18 o 
 -15  11   5      638.45      831.29     89.24 o 
 -14  11   5      110.35       33.80     55.29 o 
 -13  11   5      367.56      264.03     58.58 o 
 -12  11   5     1119.67     1208.03     69.50 o 
 -11  11   5      281.52      390.28     73.17 o 
 -10  11   5     4796.51     4442.85    100.51 o 
  -9  11   5      585.96      721.65     52.02 o 
  -8  11   5     3953.88     3580.88    137.52 o 
  -7  11   5     7653.48     7672.07    104.64 o 
  -6  11   5     2852.59     2602.14     60.63 o 
  -5  11   5     1235.88     1304.27     59.49 o 
  -4  11   5     2646.89     2413.78     57.28 o 
  -3  11   5    31987.07    32912.07    418.68 o 
  -2  11   5      713.42      832.15     72.09 o 
  -1  11   5    15441.95    16141.65    193.02 o 
   0  11   5    10622.41     9334.40    121.82 o 
   1  11   5      490.60      538.25     42.42 o 
   2  11   5    10448.50     9112.86    125.74 o 
   3  11   5    18595.51    18498.76    223.99 o 
   4  11   5    21904.77    21793.57    260.55 o 
   5  11   5    11045.04    10399.44    146.07 o 
   6  11   5        9.27       32.19     29.23 o 
   7  11   5     2696.19     2663.88     71.01 o 
   8  11   5     2903.79     2951.07     77.23 o 
   9  11   5     2332.07     2528.62     78.81 o 
  10  11   5      118.06      147.51     42.46 o 
  11  11   5      433.94      458.62     63.32 o 
  12  11   5      279.11      226.22     62.50 o 
  13  11   5        0.53        8.76     81.31 o 
  14  11   5      372.45      283.78    114.10 o 
  15  11   5       44.57       14.20    140.38 o 
  16  11   5        1.98     -139.19    139.19 o 
 -17  12   5        2.54      -83.57     97.54 o 
 -16  12   5      920.42     1363.23    126.29 o 
 -15  12   5      225.03      439.84    109.78 o 
 -14  12   5      399.92      446.21     82.22 o 
 -13  12   5       18.19       -3.05     53.73 o 
 -12  12   5     2439.29     2241.54     85.89 o 
 -11  12   5       50.06       52.50     46.55 o 
 -10  12   5     1125.07     1180.12     63.38 o 
  -9  12   5     2426.53     1992.07     84.24 o 
  -8  12   5     1169.73     1439.99     60.25 o 
  -7  12   5      364.81      424.37     33.58 o 
  -6  12   5       31.62      127.12     27.09 o 
  -5  12   5      187.38      194.07     26.70 o 
  -4  12   5     3449.17     3621.53     73.46 o 
  -3  12   5     2074.40     1913.85     59.49 o 
  -2  12   5    64966.52    64575.07    689.24 o 
  -1  12   5     1745.62     1777.72     46.90 o 
   0  12   5     8847.30     9572.79    125.26 o 
   1  12   5     1225.12     1450.39     90.88 o 
   2  12   5      877.83     1018.30     92.49 o 
   3  12   5     4467.27     4334.34     79.41 o 
   4  12   5     6221.94     6003.98     99.17 o 
   5  12   5       95.43      293.74     33.66 o 
   6  12   5    14359.91    13051.62    177.40 o 
   7  12   5      742.06      813.02     45.37 o 
   8  12   5     9726.84     9120.99    196.50 o 
   9  12   5      743.21      812.91     53.84 o 
  10  12   5      283.59      307.26     46.60 o 
  11  12   5       22.81       65.53     57.60 o 
  12  12   5      112.70       63.39     59.38 o 
  13  12   5        0.18      -36.20     80.52 o 
  14  12   5       17.21      -89.33     89.33 o 
  15  12   5      161.00       60.93    153.52 o 
  16  12   5        1.59     -145.16    145.16 o 
 -16  13   5       99.91      276.45     99.42 o 
 -15  13   5      371.05      338.76     79.81 o 
 -14  13   5       45.95      -71.02     82.95 o 
 -13  13   5      237.85      187.36     94.99 o 
 -12  13   5        3.50      134.90     51.03 o 
 -11  13   5     1568.94     1622.27    103.29 o 
 -10  13   5     4208.75     3622.53    135.63 o 
  -9  13   5      781.61      919.98     64.64 o 
  -8  13   5     6036.13     5862.46    126.67 o 
  -7  13   5     1322.42     1339.83     48.04 o 
  -6  13   5     8830.27     8171.93    120.70 o 
  -5  13   5    10324.95     9941.84    136.88 o 
  -4  13   5     3442.39     3559.94     98.91 o 
  -3  13   5     5546.35     5869.27     91.73 o 
  -2  13   5    14826.63    15976.55    194.44 o 
  -1  13   5     2746.41     2702.06     56.45 o 
   0  13   5    24475.45    24061.92    273.54 o 
   1  13   5     2546.87     2765.95     53.73 o 
   2  13   5    37647.43    38178.32    373.20 o 
   3  13   5     7483.37     7997.54    117.48 o 
   4  13   5     7084.24     6509.41    148.99 o 
   5  13   5     3790.43     3531.38     89.33 o 
   6  13   5     2942.22     2950.30     99.07 o 
   7  13   5     1440.78     1329.49     55.48 o 
   8  13   5       64.34      170.61     39.60 o 
   9  13   5     8062.28     7432.80    130.92 o 
  10  13   5     2422.32     2041.15     74.51 o 
  11  13   5     3446.83     2947.94    104.60 o 
  12  13   5       25.42      116.13     68.51 o 
  13  13   5      142.88      114.56     83.96 o 
  14  13   5        9.32      249.10    144.56 o 
  15  13   5       43.16     -102.15    145.16 o 
  16  13   5       23.28     -132.02    132.02 o 
 -16  14   5      147.82      194.65    102.83 o 
 -15  14   5       18.30      170.71     92.88 o 
 -14  14   5      117.51       52.56     66.53 o 
 -13  14   5        5.60      -26.26     58.95 o 
 -12  14   5        4.58      -15.24     80.01 o 
 -11  14   5      399.55      444.65     52.38 o 
 -10  14   5      803.62      818.63     75.27 o 
  -9  14   5      693.63      647.09     74.17 o 
  -8  14   5        8.23        2.95     46.46 o 
  -7  14   5     1859.90     1788.92     59.15 o 
  -6  14   5     1877.23     1951.13     54.84 o 
  -5  14   5       13.24       61.88     25.97 o 
  -4  14   5    27665.92    26411.25    305.81 o 
  -3  14   5     9447.69     9522.20    130.63 o 
  -2  14   5      110.95      364.71     64.59 o 
  -1  14   5     5323.96     5566.22     86.53 o 
   0  14   5     1133.20      982.53     36.07 o 
   1  14   5     6965.64     7315.33    101.29 o 
   2  14   5      118.02       67.99     24.66 o 
   3  14   5    24577.23    25310.30    295.40 o 
   4  14   5       57.65      153.72     50.53 o 
   5  14   5     4293.40     4428.88     86.58 o 
   6  14   5     1515.18     1343.39     52.29 o 
   7  14   5     1326.32     1180.43     53.43 o 
   8  14   5      817.87      893.95     53.00 o 
   9  14   5     3119.18     3112.90     84.46 o 
  10  14   5       29.79       28.06     43.71 o 
  11  14   5      109.95      194.69     57.99 o 
  12  14   5     1014.15     1258.77     86.09 o 
  13  14   5       38.43      -13.46     76.14 o 
  14  14   5      188.25      273.00    133.81 o 
  15  14   5       10.75     -105.73    143.96 o 
  16  14   5       16.32     -149.34    149.34 o 
 -16  15   5        6.26       -0.44     95.67 o 
 -15  15   5      433.34      282.17     95.88 o 
 -14  15   5       22.58        9.76     86.34 o 
 -13  15   5       44.14      -36.03    116.49 o 
 -12  15   5       18.75      108.74     77.13 o 
 -11  15   5     2844.28     2785.17    100.09 o 
 -10  15   5     1257.66     1404.67     65.46 o 
  -9  15   5      119.10      141.60     51.25 o 
  -8  15   5        3.81      -24.55     62.64 o 
  -7  15   5     5245.66     5252.63     94.17 o 
  -6  15   5     3077.79     3156.81     68.70 o 
  -5  15   5      646.96      536.40     35.17 o 
  -4  15   5    12216.04    11459.09    153.56 o 
  -3  15   5     8821.35     9462.61    130.57 o 
  -2  15   5     4398.89     4362.05     75.28 o 
  -1  15   5     5550.10     5495.91     85.67 o 
   0  15   5      187.17      156.42     22.62 o 
   1  15   5       21.38        7.37     20.52 o 
   2  15   5     3386.48     4192.26     62.89 o 
   3  15   5        5.52       59.91     34.06 o 
   4  15   5     1068.65     1089.73     47.07 o 
   5  15   5     9346.15     9059.44    134.62 o 
   6  15   5      115.49       43.33     30.99 o 
   7  15   5     8355.88     7256.35    121.88 o 
   8  15   5     4085.06     3574.38     85.36 o 
   9  15   5      202.91      259.98     44.00 o 
  10  15   5     1791.85     1565.33     69.55 o 
  11  15   5       26.12       93.32     57.62 o 
  12  15   5       17.28       80.17     72.48 o 
  13  15   5        1.25      -79.31     81.43 o 
  14  15   5        0.20     -135.00    135.00 o 
  15  15   5      270.83      206.69    156.51 o 
  16  15   5       56.69       77.06    142.17 o 
 -16  16   5       24.03       -7.86     98.45 o 
 -15  16   5      237.43      320.08    103.05 o 
 -14  16   5       27.61      -17.80    156.51 o 
 -13  16   5      684.24      680.64     91.24 o 
 -12  16   5      983.11      818.17     97.21 o 
 -11  16   5       29.52      283.23     77.17 o 
 -10  16   5     3096.25     3332.40    109.41 o 
  -9  16   5      667.94      788.09     64.20 o 
  -8  16   5      813.69      630.41     55.52 o 
  -7  16   5     9763.71     9632.92    141.19 o 
  -6  16   5     6319.49     5929.70     98.47 o 
  -5  16   5      383.61      388.58     41.90 o 
  -4  16   5    11789.69    11202.76    151.07 o 
  -3  16   5     2348.98     3116.08     65.87 o 
  -2  16   5     3074.30     3049.85     62.07 o 
  -1  16   5     2842.41     2704.76     58.04 o 
   0  16   5    26143.21    27581.00    311.30 o 
   1  16   5    12908.67    12164.08    137.83 o 
   2  16   5      332.44      331.14     22.08 o 
   3  16   5       29.68       28.15     25.19 o 
   4  16   5      496.13      676.10     39.12 o 
   5  16   5    26724.59    25475.74    303.96 o 
   6  16   5        0.35      -29.24     29.24 o 
   7  16   5        5.32      427.25     67.13 o 
   8  16   5      133.80      261.48     39.43 o 
   9  16   5     1779.01     1741.65     69.46 o 
  10  16   5      190.36      278.77     48.43 o 
  11  16   5       15.64       71.16     57.74 o 
  12  16   5     1718.05     1809.25     97.44 o 
  13  16   5      554.92      795.55    180.70 o 
  14  16   5       32.50     -137.39    137.39 o 
  15  16   5      134.50       48.39    135.60 o 
  16  16   5      140.15      215.05    167.26 o 
 -16  17   5      254.46      368.61    104.30 o 
 -15  17   5      155.94      272.31    188.17 o 
 -14  17   5       73.29      254.50     96.93 o 
 -13  17   5       92.20       31.23     77.36 o 
 -12  17   5       48.34       36.93     70.59 o 
 -11  17   5       12.97        9.86     66.01 o 
 -10  17   5     5249.91     5040.54    255.67 o 
  -9  17   5     1604.68     1740.55     84.58 o 
  -8  17   5      164.16       96.57     43.35 o 
  -7  17   5    21508.67    20479.89    254.06 o 
  -6  17   5       94.83      212.89     30.72 o 
  -5  17   5     8232.51     8303.87    161.32 o 
  -4  17   5     3368.66     3239.73     68.01 o 
  -3  17   5     4977.21     4545.85     81.13 o 
  -2  17   5     1339.97      996.34     40.64 o 
  -1  17   5    14220.17    13782.55    172.18 o 
   0  17   5     2290.70     2031.00     74.24 o 
   1  17   5      199.27      285.03     24.14 o 
   2  17   5     1004.27      960.78     34.95 o 
   3  17   5     4564.27     4705.20     85.44 o 
   4  17   5    18338.15    18610.17    231.46 o 
   5  17   5     9281.27     9348.19    139.87 o 
   6  17   5        1.55      -35.64     35.64 o 
   7  17   5    13097.05    12554.75    178.63 o 
   8  17   5     2936.94     2265.19     72.80 o 
   9  17   5     1959.68     2096.20     74.82 o 
  10  17   5     4144.90     3827.58     95.99 o 
  11  17   5     3013.08     2727.14    127.89 o 
  12  17   5      218.60      197.74     80.65 o 
  13  17   5      590.08      517.00     91.66 o 
  14  17   5      112.35       19.12    146.95 o 
  15  17   5       13.72     -106.93    146.95 o 
 -16  18   5      251.96      278.50    107.59 o 
 -15  18   5      206.97      448.51    102.16 o 
 -14  18   5     1039.62     1317.86    123.78 o 
 -13  18   5      212.07      130.54    171.15 o 
 -12  18   5      684.39      611.85     95.24 o 
 -11  18   5       11.72      -18.48     68.66 o 
 -10  18   5     1093.63     1246.92     95.57 o 
  -9  18   5     2644.75     2187.13    109.46 o 
  -8  18   5      279.22      262.87     53.23 o 
  -7  18   5      148.79      386.40     69.29 o 
  -6  18   5       30.32       39.87     27.66 o 
  -5  18   5       57.37      108.12     28.24 o 
  -4  18   5      184.64      182.73     27.87 o 
  -3  18   5    42158.58    40695.66    451.46 o 
  -2  18   5    10959.05    10809.32    143.74 o 
  -1  18   5     3069.93     3207.31     76.93 o 
   0  18   5      475.78      620.18     34.66 o 
   1  18   5     6197.05     5714.80     80.43 o 
   2  18   5      298.40      307.99     25.13 o 
   3  18   5      352.00      285.88     32.50 o 
   4  18   5     8610.94     7468.98    116.77 o 
   5  18   5     2270.11     2514.53     68.92 o 
   6  18   5      683.04      678.65     75.03 o 
   7  18   5     1591.93     1759.73     74.75 o 
   8  18   5       28.51      -20.31     36.50 o 
   9  18   5     3055.39     3008.74     85.66 o 
  10  18   5      393.04      526.97     73.87 o 
  11  18   5      975.56     1201.12     98.21 o 
  12  18   5        4.85      -73.71     73.71 o 
  13  18   5      258.00      283.19     89.74 o 
  14  18   5       58.22     -105.14    145.16 o 
  15  18   5      315.69       12.54    150.54 o 
 -16  19   5       64.01       93.20    172.64 o 
 -15  19   5       36.70      -92.03     92.03 o 
 -14  19   5       20.65      109.71     85.12 o 
 -13  19   5        5.11      -79.35     79.35 o 
 -12  19   5      128.67      -71.72     71.72 o 
 -11  19   5      111.25        1.34     66.52 o 
 -10  19   5      399.13      414.55     76.66 o 
  -9  19   5      531.10      617.27     80.20 o 
  -8  19   5       15.40      -54.77     54.77 o 
  -7  19   5       16.25       74.01     32.43 o 
  -6  19   5      397.93      496.56     43.46 o 
  -5  19   5      419.17      390.39     33.77 o 
  -4  19   5      625.64      667.29     39.84 o 
  -3  19   5     6133.70     6556.48    119.59 o 
  -2  19   5      469.87      322.65     30.00 o 
  -1  19   5      226.85      294.44     52.60 o 
   0  19   5     4002.69     4197.63    139.77 o 
   1  19   5     8085.72     8136.95    121.95 o 
   2  19   5     2560.73     2499.37     60.51 o 
   3  19   5     4103.01     4368.88    103.75 o 
   4  19   5      108.86      169.47     33.71 o 
   5  19   5      507.30      640.27     42.46 o 
   6  19   5     3125.91     2988.98     76.31 o 
   7  19   5      260.42      319.58     42.44 o 
   8  19   5     2929.58     2676.08     77.81 o 
   9  19   5     3611.37     3545.00    138.47 o 
  10  19   5      184.58       72.68     47.83 o 
  11  19   5        5.41       61.57     70.75 o 
  12  19   5      118.50      108.84     77.41 o 
  13  19   5     1137.68     1003.67    110.25 o
[truncated: 662,152 more chars]
